# Supplementary material for: A Mass Spectrometry Database for Sea Cucumber Triterpene Glycosides
Source: Metabolites. 2023 Jun 23;13(7):783. doi: 10.3390/metabo13070783 (PMC10384350; doi:10.3390/metabo13070783)
Supplement: Supplementary file 1 [file metabolites-13-00783-s001.zip]

Archive with 59 entries (56 files):
- metabolites-2359027_Supplementary Materials.pdf
- MS raw and derived scans.zip
- Spectral library.mgf
- Spectral library.mlb/
- Spectral library.mlb/BAK/
- Spectral library.mlb/BAK/FilteredPeak.dbu
- Spectral library.mlb/BAK/FilteredPeak.inu
- Spectral library.mlb/BAK/GlycBD.mlb
- Spectral library.mlb/BAK/MassSpectrum.dbu
- Spectral library.mlb/BAK/MassSpectrum.inu
- Spectral library.mlb/BAK/Peak.dbu
- Spectral library.mlb/BAK/Peak.inu
- Spectral library.mlb/BAK/Struct.dbu
- Spectral library.mlb/BAK/Struct.inu
- Spectral library.mlb/BAK/Substance.dbu
- Spectral library.mlb/BAK/Substance.inu
- Spectral library.mlb/BAK/Synonym.dbu
- Spectral library.mlb/BAK/Synonym.inu
- Spectral library.mlb/BAK/UVPeak.dbu
- Spectral library.mlb/BAK/UVPeak.inu
- Spectral library.mlb/BAK/UVSpectrum.dbu
- Spectral library.mlb/BAK/UVSpectrum.inu
- Spectral library.mlb/BAK_2/
- Spectral library.mlb/BAK_2/FilteredPeak.dbu
- Spectral library.mlb/BAK_2/FilteredPeak.inu
- Spectral library.mlb/BAK_2/GlycBD.mlb
- Spectral library.mlb/BAK_2/MassSpectrum.dbu
- Spectral library.mlb/BAK_2/MassSpectrum.inu
- Spectral library.mlb/BAK_2/Peak.dbu
- Spectral library.mlb/BAK_2/Peak.inu
- Spectral library.mlb/BAK_2/Struct.dbu
- Spectral library.mlb/BAK_2/Struct.inu
- Spectral library.mlb/BAK_2/Substance.dbu
- Spectral library.mlb/BAK_2/Substance.inu
- Spectral library.mlb/BAK_2/Synonym.dbu
- Spectral library.mlb/BAK_2/Synonym.inu
- Spectral library.mlb/BAK_2/UVPeak.dbu
- Spectral library.mlb/BAK_2/UVPeak.inu
- Spectral library.mlb/BAK_2/UVSpectrum.dbu
- Spectral library.mlb/BAK_2/UVSpectrum.inu
- Spectral library.mlb/desktop.ini
- Spectral library.mlb/FilteredPeak.dbu
- Spectral library.mlb/FilteredPeak.inu
- Spectral library.mlb/GlycBD.mlb
- Spectral library.mlb/GlycBD.mlbRO
- Spectral library.mlb/MassSpectrum.dbu
- Spectral library.mlb/MassSpectrum.inu
- Spectral library.mlb/Peak.dbu
- Spectral library.mlb/Peak.inu
- Spectral library.mlb/Struct.dbu
- Spectral library.mlb/Struct.inu
- Spectral library.mlb/Substance.dbu
- Spectral library.mlb/Substance.inu
- Spectral library.mlb/Synonym.dbu
- Spectral library.mlb/Synonym.inu
- Spectral library.mlb/UVPeak.dbu
- Spectral library.mlb/UVPeak.inu
- Spectral library.mlb/UVSpectrum.dbu
- Spectral library.mlb/UVSpectrum.inu
