# Supplementary material for: A Mass Spectrometry Database for Sea Cucumber Triterpene Glycosides
Source: Metabolites. 2023 Jun 23;13(7):783. doi: 10.3390/metabo13070783 (PMC10384350; doi:10.3390/metabo13070783)
Supplement: Supplementary file 1 [file metabolites-13-00783-s001.zip › Spectral library.mgf]

BEGIN IONS
PEPMASS=1295.5353
CHARGE=1-
MSLEVEL=2
NAME=Cucumarioside A2-2
FEATURE_ID=1
RTINSECONDS=762.0
SOURCE_INSTRUMENT=LC-ESI-qTof
IONMODE=Negative
SCANS=1
SMILES=C[C@]1(C2)C3=CC[C@@]4([H])C(C)(C)[C@@H](O[C@@H]([C@@H]5O[C@@H]([C@@H]6O[C@@H]([C@@H]7O)OC[C@@H](O)[C@@H]7O)O[C@H](C)[C@@H](O[C@@H]([C@@H]8O)O[C@H](CO)[C@@H](O)[C@@H]8O[C@@H]([C@@H]9O)O[C@H](CO)[C@@H](O)[C@@H]9OC)[C@@H]6O)OC[C@@H](OS(=O)([O-])=O)[C@@H]5O)CC[C@]4(C)[C@]3([H])CCC1(C%10=O)[C@]([C@](C)(CCCC(C)=C)O%10)([H])C2=O.[Na+]
ORGANISM=Cucumaria japonica
DATACOLLECTOR=Roman Popov
79.95817565917969	1056.0
95.94769287109375	266.0
96.95988464355469	22319.0
97.44300079345703	191.0
97.59129333496094	131.0
97.69750213623047	115.0
97.86631774902344	50.0
97.96173095703125	118.0
98.15426635742188	83.0
98.6010971069336	66.0
98.95772552490234	521.0
99.45997619628906	50.0
101.02041625976562	284.0
113.02346801757812	1507.0
122.97515869140625	2428.0
130.02362060546875	688.0
150.96917724609375	8227.0
151.97300720214844	261.0
152.98406982421875	193.0
164.982177734375	1153.0
168.9814910888672	336.0
180.97320556640625	552.0
194.99490356445312	3890.0
205.06993103027344	1560.0
209.9838104248047	2690.0
210.9905548095703	3031.0
211.99281311035156	92.0
226.98513793945312	2690.0
228.9827880859375	180.0
255.01101684570312	224.0
271.1612854003906	147.0
325.2183837890625	407.0
337.1150817871094	335.0
351.1096496582031	1181.0
355.2714538574219	301.0
393.12237548828125	147.0
407.2882080078125	302.0
423.3260498046875	2672.0
424.32830810546875	567.0
429.17730712890625	54.0
457.2564697265625	139.0
471.2023620605469	76.0
489.0840148925781	110.0
497.1782531738281	127.0
509.21588134765625	686.0
523.2434692382812	278.0
537.2307739257812	838.0
538.23876953125	297.0
539.3211059570312	85.0
555.3701171875	406.0
565.221435546875	145.0
577.2727661132812	367.0
593.2181396484375	96.0
605.2710571289062	115.0
619.3162231445312	109.0
629.2171630859375	365.0
651.1649780273438	151.0
661.3121948242188	224.0
679.3142700195312	2933.0
680.3157348632812	685.0
681.3096923828125	235.0
695.16796875	462.0
707.3148803710938	486.0
722.3299560546875	115.0
761.3402099609375	87.0
787.3255615234375	294.0
791.2645263671875	340.0
803.2882080078125	143.0
815.3303833007812	323.0
817.3310546875	165.0
825.3491821289062	282.0
827.2120361328125	973.0
828.2216186523438	324.0
829.3228149414062	94.0
835.2874755859375	1511.0
836.2928466796875	457.0
843.204833984375	550.0
845.24853515625	143.0
847.2855834960938	461.0
855.3842163085938	127.0
871.225830078125	59.0
883.2904663085938	90.0
899.2924194335938	76.0
913.3587646484375	80.0
929.369384765625	69.0
939.40966796875	119.0
949.3675537109375	272.0
951.3118286132812	371.0
953.3165893554688	211.0
957.4058837890625	518.0
958.702392578125	232.0
963.3771362304688	142.0
967.3306274414062	4429.0
968.328857421875	1187.0
969.3424072265625	288.0
970.3367309570312	102.0
977.3707885742188	373.0
979.3336181640625	1845.0
980.3330688476562	652.0
981.3380126953125	239.0
987.4280395507812	243.0
993.3973999023438	1378.0
994.4039916992188	522.0
995.3861694335938	132.0
996.3837890625	99.0
999.374755859375	116.0
1005.3900756835938	206.0
1007.4058837890625	391.0
1008.5551147460938	156.0
1017.41943359375	167.0
1019.3513793945312	170.0
1021.4063720703125	1645.0
1022.4068603515625	797.0
1023.40283203125	124.0
1031.357177734375	423.0
1033.3682861328125	213.0
1035.4171142578125	255.0
1045.384521484375	311.0
1049.4310302734375	108.0
1059.3626708984375	192.0
1061.452392578125	528.0
1062.492919921875	169.0
1071.388916015625	119.0
1073.4439697265625	126.0
1083.389404296875	159.0
1089.46435546875	165.0
1093.4173583984375	118.0
1097.377685546875	156.0
1099.4259033203125	251.0
1103.4915771484375	136.0
1111.3975830078125	248.0
1119.464111328125	466.0
1125.4376220703125	7142.0
1126.4400634765625	2813.0
1127.427001953125	1084.0
1128.425048828125	401.0
1129.4288330078125	153.0
1131.40576171875	278.0
1135.4608154296875	104.0
1137.427001953125	673.0
1138.4454345703125	438.0
1139.4483642578125	2156.0
1140.45166015625	1040.0
1141.44482421875	574.0
1142.443603515625	157.0
1147.4552001953125	142.0
1153.44921875	8093.0
1154.4532470703125	3409.0
1155.457763671875	815.0
1156.4305419921875	344.0
1163.48828125	1886.0
1164.4913330078125	789.0
1165.4786376953125	372.0
1166.45556640625	178.0
1167.4490966796875	801.0
1168.4376220703125	366.0
1169.4320068359375	271.0
1170.453857421875	136.0
1181.4736328125	287.0
1193.4949951171875	2150.0
1194.5	941.0
1195.4945068359375	251.0
1197.375244140625	116.0
1207.50439453125	420.0
1209.455078125	370.0
1210.4832763671875	191.0
1221.4906005859375	463.0
1225.4437255859375	299.0
1235.50732421875	268.0
1237.486083984375	414.0
1267.5032958984375	216.0
1279.5181884765625	325.0
1295.5294189453125	3438.0
1296.531005859375	1545.0
1297.5272216796875	518.0
1298.529541015625	85.0
1300.1533203125	59.0
END IONS


BEGIN IONS
PEPMASS=644.2213
CHARGE=2-
MSLEVEL=2
NAME=Psolusoside B
FEATURE_ID=2
RTINSECONDS=582.0
SOURCE_INSTRUMENT=LC-ESI-qTof
IONMODE=Negative
SCANS=2
SMILES=C[C@]12C3=CC[C@@]4([H])C(C)(C)[C@@H](O[C@@H]([C@@H]5O[C@@H]([C@@H]6O)O[C@H](CO)[C@@H](O[C@@H]([C@@H]7O)O[C@H](COS(=O)([O-])=O)[C@@H](O)[C@@H]7O)[C@@H]6O)OC[C@@H](O[C@@H]([C@@H]8OS(=O)([O-])=O)O[C@H](CO)[C@@H](O)[C@@H]8O)[C@@H]5O)CC[C@]4(C)[C@]3([H])CC[C@]1(C9=O)[C@](C(OC(C)=O)(CCCC(C)=C)C)([H])[C@@H](O9)C2.[Na+].[Na+]
ORGANISM=Psolus fabricii
DATACOLLECTOR=Roman Popov
96.95972442626953	5713.0
97.32896423339844	89.0
97.5005874633789	61.0
97.8614730834961	50.0
98.95442199707031	143.0
101.02979278564453	276.0
138.96804809570312	2312.0
150.96893310546875	1345.0
166.9571990966797	633.0
180.9792938232422	1553.0
198.9834442138672	422.0
222.9850616455078	498.0
241.0023651123047	44271.0
242.00457763671875	2071.0
242.9990234375	1012.0
258.9966125488281	746.0
315.0368957519531	832.0
358.04705810546875	246.0
388.0392150878906	710.0
389.04248046875	538.0
403.052734375	2688.0
404.052978515625	438.0
421.06488037109375	195.0
458.1078796386719	3752.0
458.6155090332031	1243.0
459.1064758300781	516.0
459.6112365722656	240.0
464.0849914550781	199.0
474.1088562011719	185.0
497.62518310546875	148.0
510.6213684082031	140.0
518.1533203125	1537.0
519.1792602539062	393.0
525.1679077148438	328.0
530.5972290039062	190.0
535.0997924804688	425.0
543.1741333007812	321.0
545.1947631835938	273.0
550.1812744140625	546.0
551.1864624023438	276.0
553.1141357421875	138.0
557.1922607421875	535.0
565.1754150390625	280.0
572.17138671875	217.0
577.2149047851562	145.0
579.1723022460938	6541.0
579.6744995117188	3529.0
580.1731567382812	1369.0
580.6758422851562	548.0
581.1825561523438	169.0
581.55224609375	70.0
584.1929931640625	1238.0
584.7127075195312	763.0
585.22119140625	328.0
586.177490234375	179.0
592.23583984375	477.0
599.6986694335938	78.0
614.2120971679688	43613.0
614.713623046875	25278.0
615.21533203125	9946.0
615.7133178710938	3056.0
616.2155151367188	615.0
675.2119750976562	2329.0
676.2145385742188	589.0
677.221923828125	234.0
687.2296142578125	127.0
755.2974243164062	119.0
795.3101196289062	598.0
819.228759765625	168.0
825.379638671875	919.0
845.3299560546875	166.0
859.4420166015625	161.0
873.3672485351562	259.0
889.3406982421875	116.0
917.345703125	2199.0
918.3465576171875	1239.0
919.352783203125	462.0
920.3594970703125	109.0
927.4076538085938	467.0
943.43359375	350.0
969.429443359375	152.0
987.4214477539062	39689.0
988.425048828125	15896.0
989.4241333007812	5287.0
990.4237670898438	958.0
1015.4071044921875	68.0
1041.4462890625	233.0
1061.388916015625	139.0
1071.4595947265625	128.0
1131.4571533203125	1038.0
1132.4835205078125	675.0
1133.494384765625	237.0
1150.421630859375	143.0
END IONS


BEGIN IONS
PEPMASS=651.2141
CHARGE=2-
MSLEVEL=2
NAME=Psolusoside B1
FEATURE_ID=3
RTINSECONDS=480.0
SOURCE_INSTRUMENT=LC-ESI-qTof
IONMODE=Negative
SCANS=3
SMILES=C[C@]([C@]1(C2=O)CC3)(C[C@H](O2)[C@]1([H])C(OC(C)=O)(CCCC(C)=C)C)C4=C3[C@]5(C)[C@](CC4=O)([H])C(C)(C)[C@@H](O[C@@H]([C@@H]6O[C@@H]([C@@H]7O)O[C@H](CO)[C@@H](O[C@@H]([C@@H]8O)O[C@H](COS(=O)([O-])=O)[C@@H](O)[C@@H]8O)[C@@H]7O)OC[C@@H](O[C@@H]([C@@H]9OS(=O)([O-])=O)O[C@H](CO)[C@@H](O)[C@@H]9O)[C@@H]6O)CC5.[Na+].[Na+]
ORGANISM=Psolus fabricii
DATACOLLECTOR=Roman Popov
96.96052551269531	3603.0
97.1957015991211	84.0
97.39059448242188	59.0
99.50004577636719	178.0
138.96530151367188	1199.0
150.97189331054688	803.0
180.97186279296875	786.0
213.00743103027344	209.0
241.0034637451172	26994.0
242.0056915283203	1351.0
243.00013732910156	761.0
258.9977111816406	379.0
315.0407409667969	612.0
388.0339050292969	577.0
389.0340270996094	481.0
403.0567932128906	1648.0
404.0824279785156	169.0
463.08856201171875	151.0
503.1239318847656	172.0
511.14361572265625	127.0
517.1146240234375	137.0
524.1402587890625	582.0
525.1395263671875	619.0
525.672119140625	283.0
535.100341796875	375.0
546.1959228515625	196.0
553.0960693359375	89.0
557.644287109375	132.0
564.1880493164062	448.0
572.1793823242188	102.0
584.2048950195312	264.0
586.16259765625	2508.0
586.6716918945312	1600.0
587.1657104492188	690.0
587.6675415039062	260.0
588.192626953125	106.0
591.2095947265625	361.0
599.2230224609375	362.0
621.2051391601562	26517.0
621.70556640625	16356.0
622.2061767578125	5592.0
622.70703125	1942.0
623.2080688476562	480.0
767.2688598632812	95.0
809.278564453125	247.0
839.3611450195312	494.0
867.3233032226562	124.0
887.3615112304688	262.0
931.31982421875	1098.0
932.3475952148438	587.0
933.3565673828125	165.0
941.3900146484375	228.0
957.4232177734375	285.0
983.3916015625	134.0
1001.402099609375	24501.0
1002.40771484375	10643.0
1003.4088745117188	3280.0
1004.405517578125	705.0
1055.4278564453125	150.0
1145.439697265625	650.0
1147.4896240234375	183.0
END IONS


BEGIN IONS
PEPMASS=651.2133
CHARGE=2-
MSLEVEL=2
NAME=Psolusoside B2
FEATURE_ID=4
RTINSECONDS=480.0
SOURCE_INSTRUMENT=LC-ESI-qTof
IONMODE=Negative
SCANS=4
SMILES=C[C@]12[C@]34[C@@H](O4)C[C@@]5([H])C(C)(C)[C@@H](O[C@@H]([C@@H]6O[C@@H]([C@@H]7O)O[C@H](CO)[C@@H](O[C@@H]([C@@H]8O)O[C@H](COS(=O)([O-])=O)[C@@H](O)[C@@H]8O)[C@@H]7O)OC[C@@H](O[C@@H]([C@@H]9OS(=O)([O-])=O)O[C@H](CO)[C@@H](O)[C@@H]9O)[C@@H]6O)CC[C@]5(C)C3=CC[C@]1(C%10=O)[C@](C(OC(C)=O)(CCCC(C)=C)C)([H])[C@@H](O%10)C2.[Na+].[Na+]
ORGANISM=Psolus fabricii
DATACOLLECTOR=Roman Popov
96.96051025390625	2561.0
97.22218322753906	61.0
138.9634246826172	885.0
150.9738311767578	670.0
180.9718475341797	411.0
241.00099182128906	15574.0
242.0056610107422	886.0
242.99517822265625	487.0
259.0078430175781	340.0
315.04351806640625	292.0
388.04632568359375	518.0
403.0567626953125	1153.0
465.2884826660156	97.0
504.1383972167969	71.0
524.1365966796875	425.0
525.1503295898438	376.0
535.1002807617188	230.0
546.2069702148438	169.0
564.1804809570312	443.0
586.1587524414062	1893.0
586.6793212890625	686.0
587.1809692382812	495.0
587.6713256835938	161.0
591.2095336914062	281.0
599.4706420898438	194.0
621.2011108398438	15962.0
621.7055053710938	9238.0
622.2061157226562	3814.0
622.7069702148438	1262.0
623.2040405273438	308.0
809.2784423828125	182.0
839.3748168945312	255.0
887.3472900390625	115.0
931.3294067382812	663.0
941.3511352539062	178.0
957.4378051757812	205.0
1001.4019775390625	13023.0
1002.4076538085938	6019.0
1003.4037475585938	2100.0
1004.410400390625	605.0
1056.4088134765625	89.0
1145.4664306640625	539.0
END IONS


BEGIN IONS
PEPMASS=1407.6398
CHARGE=1-
MSLEVEL=2
NAME=Psolusoside C1
FEATURE_ID=5
RTINSECONDS=438.0
SOURCE_INSTRUMENT=LC-ESI-qTof
IONMODE=Negative
SCANS=5
SMILES=C[C@]1(C2)[C@]3([H])CC[C@@]4([H])C(C)(C)[C@@H](O[C@@H]([C@@H]5O[C@@H]([C@@H]6O)O[C@H](C)[C@@H](O[C@@H]([C@@H]7O)OC[C@@H](O)[C@@H]7O[C@@H]([C@@H]8O)O[C@H](CO)[C@@H](O)[C@@H]8OC)[C@@H]6O)OC[C@@H](O[C@@H]([C@@H]9O)O[C@H](CO)[C@@H](O[C@@H]([C@@H]%10O)O[C@H](CO)[C@@H](O)[C@@H]%10OC)[C@@H]9O)[C@@H]5O)CC[C@]4(C)C3=CCC1(C%11=O)[C@]([C@](C)(CCC(O)C(C)=C)O%11)([H])C2=O
ORGANISM=Psolus fabricii
DATACOLLECTOR=Roman Popov
85.03414916992188	205.0
113.02487182617188	3200.0
113.36290740966797	77.0
119.02796173095703	313.0
126.02962493896484	517.0
131.03463745117188	974.0
143.03334045410156	892.0
149.03672790527344	571.0
161.04441833496094	2051.0
179.03866577148438	285.0
201.07801818847656	441.0
215.0596466064453	919.0
233.06410217285156	577.0
259.0777893066406	764.0
275.0790100097656	333.0
307.1025695800781	793.0
337.1084899902344	598.0
347.08636474609375	263.0
373.10577392578125	304.0
391.1275939941406	203.0
407.1086120605469	196.0
439.3179626464844	6680.0
440.3223876953125	1292.0
441.3213195800781	110.0
451.1412048339844	713.0
453.16796875	397.0
483.30767822265625	156.0
513.1744384765625	355.0
535.3406982421875	397.0
539.1840209960938	348.0
541.1788330078125	694.0
553.3516235351562	402.0
567.19091796875	1010.0
571.362060546875	2697.0
572.3675537109375	732.0
573.38525390625	117.0
595.3436889648438	222.0
613.37353515625	643.0
635.396240234375	97.0
667.376953125	92.0
699.406982421875	596.0
715.4033203125	1863.0
716.409912109375	519.0
717.42138671875	15482.0
718.4208984375	4227.0
719.4253540039062	532.0
733.415771484375	497.0
759.4205932617188	262.0
761.40380859375	982.0
762.4335327148438	339.0
773.4190673828125	183.0
777.4024658203125	142.0
813.44287109375	502.0
831.4479370117188	3072.0
832.4509887695312	954.0
833.45458984375	159.0
843.400146484375	60.0
849.4612426757812	1340.0
850.4612426757812	510.0
861.458251953125	1283.0
862.4652709960938	526.0
879.468505859375	3863.0
880.471923828125	1313.0
881.4712524414062	359.0
882.475830078125	78.0
909.4769897460938	637.0
910.4973754882812	377.0
923.4591674804688	430.0
924.4681396484375	239.0
927.4935913085938	157.0
940.4541625976562	93.0
957.4525146484375	172.0
975.4816284179688	537.0
976.5087890625	200.0
993.4996337890625	1286.0
994.5062866210938	624.0
995.5034790039062	122.0
1007.5138549804688	235.0
1011.5115356445312	1116.0
1013.7599487304688	85.0
1025.5252685546875	3801.0
1026.5277099609375	1376.0
1027.53076171875	325.0
1028.513916015625	78.0
1037.5264892578125	645.0
1038.5399169921875	350.0
1055.535888671875	4436.0
1056.5374755859375	1824.0
1057.5447998046875	338.0
1058.531982421875	91.0
1069.5142822265625	258.0
1081.5250244140625	152.0
1099.528076171875	1134.0
1100.5399169921875	463.0
1101.55224609375	104.0
1105.5849609375	43.0
1121.56201171875	322.0
1133.557373046875	168.0
1151.5736083984375	198.0
1169.5643310546875	2609.0
1170.5699462890625	1349.0
1171.5706787109375	288.0
1172.604248046875	67.0
1187.580078125	4227.0
1188.58251953125	2163.0
1189.58544921875	577.0
1190.5887451171875	88.0
1213.5675048828125	257.0
1231.562744140625	336.0
1232.5836181640625	282.0
1363.647216796875	8443.0
1364.6513671875	4403.0
1365.6500244140625	1143.0
1366.6490478515625	208.0
1407.6337890625	817.0
1408.6422119140625	398.0
1409.6568603515625	148.0
1411.1171875	39.0
END IONS


BEGIN IONS
PEPMASS=1405.6237
CHARGE=1-
MSLEVEL=2
NAME=Psolusoside C2
FEATURE_ID=6
RTINSECONDS=426.0
SOURCE_INSTRUMENT=LC-ESI-qTof
IONMODE=Negative
SCANS=6
SMILES=C[C@]1(C2)[C@]3([H])CC[C@@]4([H])C(C)(C)[C@@H](O[C@@H]([C@@H]5O[C@@H]([C@@H]6O)O[C@H](C)[C@@H](O[C@@H]([C@@H]7O)OC[C@@H](O)[C@@H]7O[C@@H]([C@@H]8O)O[C@H](CO)[C@@H](O)[C@@H]8OC)[C@@H]6O)OC[C@@H](O[C@@H]([C@@H]9O)O[C@H](CO)[C@@H](O[C@@H]([C@@H]%10O)O[C@H](CO)[C@@H](O)[C@@H]%10OC)[C@@H]9O)[C@@H]5O)CC[C@]4(C)C3=CCC1(C%11=O)[C@]([C@](C)(CCC(C(C)=C)=O)O%11)([H])C2=O
ORGANISM=Psolus fabricii
DATACOLLECTOR=Roman Popov
85.02974700927734	70.0
113.02315521240234	1905.0
131.02735900878906	636.0
145.04800415039062	420.0
161.04437255859375	1164.0
179.04495239257812	175.0
215.05030822753906	432.0
233.05438232421875	332.0
259.0777282714844	517.0
307.0997314453125	431.0
337.11126708984375	367.0
348.10003662109375	172.0
373.09344482421875	215.0
391.1430969238281	198.0
437.302490234375	2744.0
438.3045959472656	554.0
451.1410827636719	561.0
453.1644592285156	381.0
481.30108642578125	125.0
513.1778564453125	292.0
533.3309326171875	320.0
541.1676635742188	469.0
551.33056640625	257.0
567.1907348632812	631.0
569.3460693359375	1104.0
570.3723754882812	273.0
611.3589477539062	248.0
631.3463745117188	412.0
647.3450317382812	63.0
697.38916015625	1036.0
698.4038696289062	455.0
713.3878784179688	1047.0
714.4014892578125	439.0
715.403076171875	5860.0
716.4054565429688	1986.0
717.408447265625	297.0
731.3922119140625	312.0
741.3820190429688	433.0
745.3770751953125	218.0
757.3831787109375	219.0
759.389892578125	1008.0
760.3964233398438	405.0
763.3806762695312	185.0
775.3806762695312	229.0
793.4069213867188	171.0
811.4197387695312	896.0
812.442138671875	375.0
829.4298095703125	1154.0
830.4452514648438	540.0
841.4271240234375	241.0
847.4535522460938	527.0
855.400390625	183.0
859.4364013671875	678.0
860.4654541015625	330.0
873.4176635742188	366.0
877.4537353515625	1601.0
878.460693359375	678.0
885.4268188476562	99.0
890.4855346679688	130.0
903.4281005859375	328.0
907.4566650390625	297.0
921.4425048828125	1110.0
922.450439453125	490.0
923.4684448242188	159.0
933.4189453125	110.0
939.4603881835938	387.0
951.4555053710938	430.0
955.4674682617188	183.0
969.4578857421875	309.0
973.4730834960938	364.0
974.4991455078125	154.0
991.4825439453125	701.0
992.508056640625	390.0
1005.4976196289062	598.0
1006.525390625	237.0
1009.5013427734375	414.0
1017.4671020507812	257.0
1023.5112915039062	1562.0
1024.517822265625	669.0
1025.52490234375	141.0
1035.4854736328125	712.0
1036.508056640625	253.0
1049.4947509765625	408.0
1053.51318359375	1483.0
1054.5189208984375	612.0
1055.5252685546875	112.0
1067.498779296875	313.0
1079.5035400390625	717.0
1080.5164794921875	375.0
1083.4957275390625	223.0
1097.5107421875	2545.0
1098.51123046875	1151.0
1099.517333984375	295.0
1101.504638671875	357.0
1102.559326171875	116.0
1119.5404052734375	122.0
1149.541259765625	292.0
1163.55517578125	194.0
1167.5484619140625	1497.0
1168.5587158203125	750.0
1169.5477294921875	185.0
1185.5596923828125	1601.0
1186.5667724609375	696.0
1187.56884765625	202.0
1193.5245361328125	450.0
1194.5458984375	258.0
1211.5416259765625	1582.0
1212.543212890625	971.0
1213.55615234375	229.0
1229.5550537109375	1608.0
1230.552978515625	700.0
1231.55126953125	160.0
1277.5648193359375	680.0
1278.59326171875	378.0
1279.5938720703125	101.0
1343.6124267578125	589.0
1344.649658203125	345.0
1361.6279296875	2485.0
1362.63720703125	1437.0
1363.6292724609375	477.0
1364.65087890625	62.0
1387.60693359375	1513.0
1388.608154296875	768.0
1389.615478515625	236.0
1390.5997314453125	73.0
1405.6177978515625	3720.0
1406.6253662109375	2078.0
1407.62744140625	515.0
1408.6239013671875	109.0
END IONS


BEGIN IONS
PEPMASS=1407.6392
CHARGE=1-
MSLEVEL=2
NAME=Psolusoside C3
FEATURE_ID=7
RTINSECONDS=444.0
SOURCE_INSTRUMENT=LC-ESI-qTof
IONMODE=Negative
SCANS=7
SMILES=C[C@]1(C2)[C@]3([H])CC[C@@]4([H])C(C)(C)[C@@H](O[C@@H]([C@@H]5O[C@@H]([C@@H]6O)O[C@H](C)[C@@H](O[C@@H]([C@@H]7O)OC[C@@H](O)[C@@H]7O[C@@H]([C@@H]8O)O[C@H](CO)[C@@H](O)[C@@H]8OC)[C@@H]6O)OC[C@@H](O[C@@H]([C@@H]9O)O[C@H](CO)[C@@H](O[C@@H]([C@@H]%10O)O[C@H](CO)[C@@H](O)[C@@H]%10OC)[C@@H]9O)[C@@H]5O)CC[C@]4(C)C3=CCC1(C%11=O)[C@]([C@](C)(C/C=C/C(C)(O)C)O%11)([H])C2=O
ORGANISM=Psolus fabricii
DATACOLLECTOR=Roman Popov
85.03409576416016	208.0
113.02312469482422	2973.0
113.35946655273438	60.0
114.02184295654297	216.0
131.0309295654297	680.0
143.03514099121094	598.0
149.04049682617188	529.0
161.04432678222656	1734.0
163.05650329589844	222.0
179.03431701660156	170.0
203.03717041015625	338.0
215.05718994140625	591.0
233.0567169189453	524.0
259.0751037597656	780.0
307.1023864746094	759.0
337.1111755371094	736.0
347.1067810058594	237.0
381.26507568359375	312.0
392.13458251953125	204.0
407.1370544433594	148.0
439.32098388671875	5042.0
440.3254089355469	841.0
441.3276672363281	257.0
451.14093017578125	570.0
453.1710510253906	425.0
483.31085205078125	183.0
513.184814453125	343.0
535.34765625	285.0
541.1748046875	477.0
553.351318359375	439.0
567.1905517578125	939.0
571.3616943359375	1542.0
572.3709716796875	300.0
595.366455078125	121.0
613.3770751953125	445.0
637.3735961914062	120.0
657.3327026367188	226.0
659.3767700195312	848.0
660.391845703125	287.0
667.4010620117188	81.0
683.429931640625	133.0
699.4107666015625	887.0
700.4227294921875	414.0
715.4028930664062	1348.0
716.4052124023438	534.0
717.416748046875	10555.0
718.4204711914062	2802.0
719.4291381835938	720.0
720.4428100585938	111.0
733.4153442382812	405.0
759.4027099609375	226.0
761.40771484375	1117.0
762.4155883789062	366.0
773.4098510742188	278.0
777.4196166992188	98.0
791.4221801757812	240.0
803.393310546875	192.0
813.4423828125	456.0
821.432373046875	343.0
831.4519653320312	1760.0
832.4550170898438	699.0
833.4631958007812	228.0
843.4363403320312	231.0
849.460693359375	774.0
850.4744873046875	417.0
861.4577026367188	1139.0
862.4832763671875	278.0
863.4909057617188	78.0
879.47265625	2974.0
880.4713745117188	1009.0
881.4801025390625	394.0
891.44775390625	60.0
909.4859619140625	556.0
923.4585571289062	615.0
924.4915771484375	124.0
935.4722290039062	196.0
953.4699096679688	273.0
957.4714965820312	160.0
967.494873046875	558.0
975.4909057617188	337.0
993.5039672851562	931.0
994.5056762695312	467.0
995.5277709960938	135.0
997.5037231445312	178.0
1007.5182495117188	483.0
1011.505859375	656.0
1012.541748046875	217.0
1025.5296630859375	3435.0
1026.5321044921875	1481.0
1027.5401611328125	493.0
1037.5206298828125	641.0
1038.5443115234375	283.0
1055.5352783203125	3823.0
1056.5419921875	1592.0
1057.54931640625	385.0
1058.5672607421875	121.0
1069.5135498046875	516.0
1070.54248046875	246.0
1081.5244140625	121.0
1099.5274658203125	1481.0
1100.5340576171875	587.0
1101.5357666015625	311.0
1111.520751953125	273.0
1121.54541015625	391.0
1129.5369873046875	503.0
1133.5406494140625	237.0
1151.5513916015625	315.0
1169.5689697265625	2822.0
1170.5692138671875	1244.0
1171.5753173828125	319.0
1172.5819091796875	102.0
1187.579345703125	3284.0
1188.581787109375	1712.0
1189.5902099609375	767.0
1190.5662841796875	88.0
1213.5557861328125	446.0
1231.5675048828125	595.0
1305.59814453125	463.0
1306.6263427734375	271.0
1345.634765625	386.0
1346.655517578125	236.0
1363.6463623046875	8265.0
1364.6505126953125	4861.0
1365.655029296875	1324.0
1366.654052734375	269.0
1407.6329345703125	1402.0
1408.641357421875	715.0
1409.63818359375	262.0
1410.682861328125	83.0
END IONS


BEGIN IONS
PEPMASS=1421.6532
CHARGE=1-
MSLEVEL=2
NAME=Psolusoside D1
FEATURE_ID=8
RTINSECONDS=786.0
SOURCE_INSTRUMENT=LC-ESI-qTof
IONMODE=Negative
SCANS=8
SMILES=C[C@]1(C2)[C@]3([H])CC[C@@]4([H])C(C)(C)[C@@H](O[C@@H]([C@@H]5O[C@@H]([C@@H]6O)O[C@H](C)[C@@H](O[C@@H]([C@@H]7O)O[C@H](CO)[C@@H](O)[C@@H]7O[C@@H]([C@@H]8O)O[C@H](CO)[C@@H](O)[C@@H]8OC)[C@@H]6O)OC[C@@H](O[C@@H]([C@@H]9O)O[C@H](CO)[C@@H](O[C@@H]([C@@H]%10O)O[C@H](CO)[C@@H](O)[C@@H]%10OC)[C@@H]9O)[C@@H]5O)CC[C@]4(C)C3=CCC1(C%11=O)[C@]([C@](C)(CC/C=C(C)/C)O%11)([H])C2=O
ORGANISM=Psolus fabricii
DATACOLLECTOR=Roman Popov
85.03408813476562	194.0
113.02479553222656	4923.0
114.02183532714844	230.0
124.01116180419922	575.0
131.03634643554688	374.0
143.0332489013672	1690.0
145.05364990234375	354.0
161.0443115234375	3949.0
163.0423583984375	213.0
179.0533447265625	633.0
193.03916931152344	162.0
205.06930541992188	428.0
233.05911254882812	677.0
247.07632446289062	270.0
259.08270263671875	327.0
289.0896911621094	713.0
337.11114501953125	1759.0
338.1218566894531	254.0
353.2413330078125	287.0
367.11798095703125	270.0
393.13055419921875	359.0
404.166748046875	290.0
421.1355895996094	391.0
423.3247375488281	6053.0
424.33026123046875	1175.0
425.3337097167969	136.0
451.1442565917969	890.0
467.3145751953125	533.0
483.1718444824219	496.0
519.35498046875	332.0
537.3610229492188	169.0
543.1732788085938	349.0
555.3646240234375	1808.0
556.3671264648438	460.0
569.1912231445312	463.0
571.1878662109375	578.0
597.1998291015625	1161.0
598.2084350585938	229.0
599.3494873046875	530.0
600.4605712890625	130.0
621.3811645507812	186.0
641.3663940429688	323.0
651.4009399414062	90.0
683.4092407226562	416.0
699.406494140625	1480.0
700.414306640625	557.0
701.4228515625	13487.0
702.4237060546875	3436.0
703.4295043945312	541.0
717.4166870117188	578.0
718.44580078125	266.0
743.4188842773438	891.0
744.4234008789062	441.0
745.4113159179688	3358.0
746.4171752929688	1381.0
747.4107666015625	148.0
761.4076538085938	483.0
767.4561157226562	138.0
797.4544677734375	501.0
809.4439697265625	202.0
827.4322509765625	180.0
841.4405517578125	255.0
845.4619140625	2461.0
846.4641723632812	909.0
847.4716186523438	204.0
853.4595336914062	102.0
863.4722900390625	7366.0
864.475830078125	2781.0
865.475341796875	322.0
889.4524536132812	395.0
893.4781494140625	987.0
894.4990234375	367.0
907.4610595703125	2062.0
908.466064453125	936.0
909.466796875	166.0
917.4927368164062	55.0
937.4747314453125	770.0
941.4862670898438	253.0
953.4600830078125	72.0
959.5120239257812	146.0
989.502197265625	566.0
1007.5131225585938	1749.0
1008.516845703125	579.0
1009.5310668945312	157.0
1021.529541015625	1156.0
1022.5401611328125	436.0
1025.5245361328125	1206.0
1026.52197265625	513.0
1027.5401611328125	106.0
1033.48193359375	73.0
1039.5377197265625	11669.0
1040.5419921875	4693.0
1041.5467529296875	917.0
1051.5076904296875	227.0
1065.5162353515625	566.0
1066.54833984375	266.0
1069.5186767578125	274.0
1083.5264892578125	7633.0
1084.531005859375	2808.0
1085.535888671875	491.0
1095.552734375	98.0
1135.5584716796875	464.0
1136.5814208984375	208.0
1147.580078125	184.0
1179.54736328125	399.0
1183.5789794921875	2593.0
1184.585205078125	1434.0
1185.58642578125	302.0
1186.5716552734375	66.0
1191.5535888671875	139.0
1201.59228515625	5988.0
1202.5897216796875	2900.0
1203.5985107421875	571.0
1227.565673828125	1038.0
1228.579345703125	466.0
1229.565673828125	134.0
1245.580322265625	2200.0
1246.5845947265625	1035.0
1247.58935546875	277.0
1248.5721435546875	63.0
1377.6617431640625	9809.0
1378.6593017578125	5999.0
1379.6630859375	1199.0
1421.6455078125	4538.0
1422.64697265625	2747.0
1423.648681640625	689.0
1424.6568603515625	151.0
1426.1666259765625	75.0
END IONS


BEGIN IONS
PEPMASS=1435.6347
CHARGE=1-
MSLEVEL=2
NAME=Psolusoside D2
FEATURE_ID=9
RTINSECONDS=528.0
SOURCE_INSTRUMENT=LC-ESI-qTof
IONMODE=Negative
SCANS=9
SMILES=C[C@]1(C2)[C@]3([H])CC[C@@]4([H])C(C)(C)[C@@H](O[C@@H]([C@@H]5O[C@@H]([C@@H]6O)O[C@H](C)[C@@H](O[C@@H]([C@@H]7O)O[C@H](CO)[C@@H](O)[C@@H]7O[C@@H]([C@@H]8O)O[C@H](CO)[C@@H](O)[C@@H]8OC)[C@@H]6O)OC[C@@H](O[C@@H]([C@@H]9O)O[C@H](CO)[C@@H](O[C@@H]([C@@H]%10O)O[C@H](CO)[C@@H](O)[C@@H]%10OC)[C@@H]9O)[C@@H]5O)CC[C@]4(C)C3=CCC1(C%11=O)[C@]([C@](C)(CCC(C(C)=C)=O)O%11)([H])C2=O
ORGANISM=Psolus fabricii
DATACOLLECTOR=Roman Popov
84.05011749267578	87.0
113.02310943603516	2084.0
125.02714538574219	462.0
143.03323364257812	1050.0
161.04429626464844	2287.0
179.0512237548828	376.0
205.07608032226562	258.0
233.0615234375	417.0
259.0750732421875	299.0
289.0896911621094	336.0
337.11114501953125	968.0
353.2472839355469	674.0
389.10113525390625	233.0
397.5462341308594	187.0
421.1355895996094	386.0
437.30230712890625	2368.0
438.3077392578125	629.0
451.14422607421875	727.0
483.17529296875	333.0
533.3161010742188	179.0
543.1990966796875	229.0
569.3458251953125	1066.0
570.3419799804688	294.0
571.191650390625	353.0
597.1959228515625	782.0
611.366455078125	241.0
631.3461303710938	1345.0
632.3513793945312	418.0
647.3327026367188	138.0
673.2777709960938	105.0
697.39306640625	384.0
713.3833618164062	951.0
714.4011840820312	394.0
715.4027709960938	6398.0
716.4093627929688	1889.0
717.4039306640625	316.0
731.391845703125	386.0
757.408935546875	280.0
759.3895263671875	826.0
760.4004516601562	365.0
775.3803100585938	455.0
776.4061889648438	204.0
793.3932495117188	933.0
795.4203491210938	108.0
811.4193725585938	196.0
823.40869140625	376.0
841.4359741210938	418.0
859.440673828125	1321.0
860.451171875	428.0
861.4529418945312	164.0
877.453369140625	3210.0
878.4556274414062	1252.0
879.4537963867188	191.0
907.4610595703125	582.0
921.442138671875	676.0
937.4359741210938	270.0
951.455078125	438.0
955.4573364257812	320.0
969.46240234375	2364.0
970.4715576171875	864.0
971.4664916992188	216.0
973.4776000976562	84.0
1003.5032958984375	298.0
1021.4890747070312	796.0
1022.514892578125	300.0
1035.50537109375	605.0
1039.5020751953125	516.0
1040.526611328125	265.0
1053.517822265625	6227.0
1054.523681640625	2430.0
1055.5196533203125	451.0
1065.4903564453125	231.0
1079.5394287109375	163.0
1097.5103759765625	1579.0
1098.5159912109375	663.0
1099.5220947265625	148.0
1113.5029296875	630.0
1114.5211181640625	321.0
1131.513916015625	1265.0
1132.51904296875	555.0
1133.524658203125	148.0
1149.540771484375	261.0
1161.55517578125	205.0
1197.56298828125	1746.0
1198.564208984375	643.0
1199.5712890625	157.0
1200.5843505859375	71.0
1215.57177734375	2922.0
1216.574951171875	1344.0
1217.57861328125	253.0
1218.4722900390625	74.0
1241.5501708984375	204.0
1259.5657958984375	463.0
1307.58056640625	3108.0
1308.5867919921875	1639.0
1309.5819091796875	456.0
1310.8348388671875	71.0
1373.897705078125	66.0
1391.6427001953125	5261.0
1392.639404296875	2815.0
1393.642333984375	645.0
1435.625732421875	827.0
1436.6380615234375	466.0
1437.6507568359375	141.0
END IONS


BEGIN IONS
PEPMASS=1453.6481
CHARGE=1-
MSLEVEL=2
NAME=Psolusoside D3
FEATURE_ID=10
RTINSECONDS=504.0
SOURCE_INSTRUMENT=LC-ESI-qTof
IONMODE=Negative
SCANS=10
SMILES=C[C@]1(C2)[C@]3([H])CC[C@@]4([H])C(C)(C)[C@@H](O[C@@H]([C@@H]5O[C@@H]([C@@H]6O)O[C@H](C)[C@@H](O[C@@H]([C@@H]7O)O[C@H](CO)[C@@H](O)[C@@H]7O[C@@H]([C@@H]8O)O[C@H](CO)[C@@H](O)[C@@H]8OC)[C@@H]6O)OC[C@@H](O[C@@H]([C@@H]9O)O[C@H](CO)[C@@H](O[C@@H]([C@@H]%10O)O[C@H](CO)[C@@H](O)[C@@H]%10OC)[C@@H]9O)[C@@H]5O)CC[C@]4(C)C3=CCC1(C%11=O)[C@]([C@](C)(C/C=C/C(C)(OO)C)O%11)([H])C2=O
ORGANISM=Psolus fabricii
DATACOLLECTOR=Roman Popov
113.0217056274414	413.0
161.04486083984375	619.0
337.1095275878906	182.0
451.1358337402344	90.0
597.2019653320312	145.0
673.3458251953125	188.0
775.365478515625	166.0
777.4046630859375	1164.0
778.4098510742188	303.0
793.3916015625	92.0
819.4159545898438	84.0
921.4502563476562	354.0
939.4536743164062	1132.0
940.4762573242188	360.0
969.4757080078125	173.0
1029.4752197265625	75.0
1065.4581298828125	85.0
1083.5096435546875	258.0
1097.5196533203125	180.0
1101.5186767578125	251.0
1115.528076171875	1809.0
1116.5313720703125	852.0
1117.53515625	186.0
1118.46533203125	44.0
1211.5511474609375	126.0
1259.5537109375	600.0
1260.5972900390625	191.0
1277.57470703125	802.0
1278.58056640625	517.0
1279.603759765625	130.0
1368.599853515625	29.0
1453.642822265625	1744.0
1454.6434326171875	953.0
1455.1739501953125	76.0
1455.644287109375	340.0
1456.6636962890625	88.0
1457.7015380859375	54.0
END IONS


BEGIN IONS
PEPMASS=1437.6487
CHARGE=1-
MSLEVEL=2
NAME=Psolusoside D4
FEATURE_ID=11
RTINSECONDS=426.0
SOURCE_INSTRUMENT=LC-ESI-qTof
IONMODE=Negative
SCANS=11
SMILES=C[C@]1(C2)[C@]3([H])CC[C@@]4([H])C(C)(C)[C@@H](O[C@@H]([C@@H]5O[C@@H]([C@@H]6O)O[C@H](C)[C@@H](O[C@@H]([C@@H]7O)O[C@H](CO)[C@@H](O)[C@@H]7O[C@@H]([C@@H]8O)O[C@H](CO)[C@@H](O)[C@@H]8OC)[C@@H]6O)OC[C@@H](O[C@@H]([C@@H]9O)O[C@H](CO)[C@@H](O[C@@H]([C@@H]%10O)O[C@H](CO)[C@@H](O)[C@@H]%10OC)[C@@H]9O)[C@@H]5O)CC[C@]4(C)C3=CCC1(C%11=O)[C@]([C@](C)(CCC(O)C(C)=C)O%11)([H])C2=O
ORGANISM=Psolus fabricii
DATACOLLECTOR=Roman Popov
85.0311508178711	88.0
113.02476501464844	2489.0
113.36111450195312	69.0
125.0271224975586	527.0
143.033203125	1288.0
161.0442657470703	2458.0
163.05442810058594	164.0
179.0532989501953	445.0
205.06924438476562	357.0
233.0638885498047	514.0
259.0724792480469	209.0
289.0815734863281	431.0
337.1110534667969	1272.0
393.1398620605469	224.0
403.1123352050781	154.0
421.1517028808594	219.0
439.32086181640625	4077.0
440.3252868652344	692.0
451.1441345214844	591.0
483.18212890625	301.0
535.3438110351562	288.0
543.1842041015625	181.0
553.347412109375	201.0
571.3577270507812	1865.0
572.3632202148438	495.0
597.19970703125	850.0
613.3807983398438	278.0
615.3632202148438	128.0
637.3694458007812	119.0
657.3689575195312	70.0
699.4063720703125	563.0
715.4068603515625	1664.0
716.4049682617188	544.0
717.4207153320312	10210.0
718.4202270507812	2417.0
719.4246826171875	450.0
733.4193725585938	441.0
759.4198608398438	446.0
761.4031372070312	1118.0
762.4284057617188	359.0
772.4208374023438	138.0
777.4061889648438	146.0
813.442138671875	456.0
825.4371948242188	157.0
843.4590454101562	145.0
861.4573974609375	2130.0
862.4598388671875	611.0
863.4720458984375	112.0
879.4676513671875	6080.0
880.4711303710938	2079.0
881.47509765625	301.0
909.4761352539062	872.0
910.5012817382812	402.0
923.458251953125	602.0
924.4865112304688	196.0
953.4549560546875	190.0
957.48095703125	177.0
975.5054321289062	127.0
1005.4970092773438	376.0
1023.5106201171875	1116.0
1024.5172119140625	578.0
1037.5255126953125	1065.0
1038.5338134765625	511.0
1041.52099609375	1133.0
1042.53125	408.0
1043.613525390625	58.0
1055.5400390625	11246.0
1056.5364990234375	4546.0
1057.5438232421875	693.0
1081.518798828125	365.0
1099.527099609375	1891.0
1100.5284423828125	901.0
1101.168212890625	65.0
1101.5406494140625	204.0
1103.2200927734375	61.0
1151.556396484375	616.0
1152.5811767578125	242.0
1163.5975341796875	192.0
1195.545166015625	197.0
1199.5765380859375	2352.0
1200.5841064453125	1544.0
1201.5865478515625	269.0
1202.5894775390625	79.0
1217.58935546875	4404.0
1218.5933837890625	2253.0
1219.5924072265625	562.0
1243.561279296875	377.0
1261.5745849609375	582.0
1393.6597900390625	10221.0
1394.6630859375	5726.0
1395.660888671875	1227.0
1437.6444091796875	1118.0
1438.6514892578125	893.0
1439.658935546875	205.0
1440.8406982421875	46.0
END IONS


BEGIN IONS
PEPMASS=1437.6492
CHARGE=1-
MSLEVEL=2
NAME=Psolusoside D5
FEATURE_ID=12
RTINSECONDS=420.0
SOURCE_INSTRUMENT=LC-ESI-qTof
IONMODE=Negative
SCANS=12
SMILES=C[C@]1(C2)[C@]3([H])CC[C@@]4([H])C(C)(C)[C@@H](O[C@@H]([C@@H]5O[C@@H]([C@@H]6O)O[C@H](C)[C@@H](O[C@@H]([C@@H]7O)O[C@H](CO)[C@@H](O)[C@@H]7O[C@@H]([C@@H]8O)O[C@H](CO)[C@@H](O)[C@@H]8OC)[C@@H]6O)OC[C@@H](O[C@@H]([C@@H]9O)O[C@H](CO)[C@@H](O[C@@H]([C@@H]%10O)O[C@H](CO)[C@@H](O)[C@@H]%10OC)[C@@H]9O)[C@@H]5O)CC[C@]4(C)C3=CCC1(C%11=O)[C@]([C@](C)(C/C=C/C(C)(O)C)O%11)([H])C2=O
ORGANISM=Psolus fabricii
DATACOLLECTOR=Roman Popov
97.0280532836914	144.0
113.02476501464844	3895.0
113.39309692382812	135.0
113.93574523925781	35.0
119.02784729003906	347.0
127.03945922851562	686.0
143.033203125	1612.0
145.05743408203125	318.0
161.0442657470703	3786.0
163.0524139404297	217.0
179.0532989501953	643.0
205.06472778320312	397.0
233.06387329101562	770.0
259.07244873046875	334.0
289.076171875	551.0
337.1110534667969	1955.0
338.2554931640625	74.0
360.3441467285156	238.0
377.0943298339844	227.0
393.15240478515625	514.0
403.1345520019531	302.0
421.13873291015625	422.0
423.14251708984375	488.0
439.3175354003906	5377.0
440.32196044921875	917.0
451.1407775878906	1042.0
483.1752014160156	848.0
535.3401489257812	387.0
543.1842041015625	443.0
553.3548583984375	416.0
569.2061767578125	622.0
571.3615112304688	1442.0
572.3632202148438	409.0
597.2035522460938	1248.0
598.2005615234375	282.0
613.3690185546875	530.0
615.3515014648438	221.0
637.3853759765625	200.0
657.3486938476562	316.0
659.3765258789062	952.0
667.3927001953125	144.0
681.3734130859375	94.0
699.4063110351562	1346.0
700.4141235351562	418.0
701.3975219726562	158.0
715.4026489257812	1749.0
716.4049682617188	493.0
717.41650390625	12647.0
718.4202270507812	2996.0
719.4204711914062	605.0
733.406494140625	748.0
734.4428100585938	190.0
759.41552734375	512.0
761.407470703125	2188.0
762.4066162109375	790.0
763.4063720703125	103.0
771.4590454101562	109.0
777.4017333984375	296.0
783.4380493164062	120.0
796.4190673828125	92.0
803.419921875	437.0
813.4376220703125	479.0
821.4275512695312	812.0
825.4371948242188	312.0
843.4590454101562	371.0
857.4166870117188	218.0
861.4573974609375	3034.0
862.4597778320312	1122.0
863.4720458984375	197.0
869.4275512695312	97.0
879.4676513671875	6803.0
880.4710693359375	2119.0
881.47509765625	383.0
882.4280395507812	98.0
891.4521484375	140.0
905.4525756835938	381.0
909.4761352539062	1237.0
910.482177734375	505.0
911.4888305664062	101.0
923.4534912109375	1153.0
924.4720458984375	456.0
925.4671630859375	111.0
941.4569091796875	78.0
953.4696044921875	522.0
957.49072265625	243.0
965.469970703125	364.0
975.4906005859375	149.0
983.4799194335938	157.0
997.4884643554688	904.0
998.527099609375	229.0
999.5313110351562	51.0
1005.491943359375	623.0
1006.5247192382812	214.0
1023.5106201171875	1430.0
1024.5120849609375	700.0
1025.51416015625	150.0
1037.525390625	2030.0
1038.5286865234375	883.0
1039.52734375	199.0
1041.52099609375	1121.0
1042.52099609375	442.0
1043.53173828125	103.0
1055.534912109375	16824.0
1056.5416259765625	6397.0
1057.5438232421875	1274.0
1081.5084228515625	486.0
1082.5274658203125	265.0
1085.509521484375	204.0
1099.5218505859375	4866.0
1100.5284423828125	1802.0
1101.5301513671875	321.0
1102.532470703125	90.0
1111.5413818359375	132.0
1135.536865234375	134.0
1141.537109375	329.0
1151.551025390625	623.0
1152.5758056640625	474.0
1159.541015625	604.0
1160.5584716796875	334.0
1163.549072265625	269.0
1164.58447265625	227.0
1181.5675048828125	231.0
1195.5560302734375	282.0
1199.5765380859375	4494.0
1200.57861328125	2085.0
1201.5810546875	444.0
1202.583984375	103.0
1207.5333251953125	76.0
1217.58935546875	6980.0
1218.587890625	3383.0
1219.5867919921875	543.0
1243.5557861328125	726.0
1244.5760498046875	429.0
1261.5802001953125	1434.0
1262.579833984375	764.0
1263.5797119140625	211.0
1335.6103515625	840.0
1336.6273193359375	452.0
1337.592529296875	169.0
1375.6380615234375	682.0
1376.6641845703125	447.0
1377.714111328125	41.0
1393.65380859375	18533.0
1394.6571044921875	10128.0
1395.660888671875	1719.0
1437.6444091796875	3836.0
1438.6455078125	2203.0
1439.6468505859375	466.0
1440.6246337890625	98.0
END IONS


BEGIN IONS
PEPMASS=1163.4899
CHARGE=1-
MSLEVEL=2
NAME=Psolusoside E
FEATURE_ID=13
RTINSECONDS=870.0
SOURCE_INSTRUMENT=LC-ESI-qTof
IONMODE=Negative
SCANS=13
SMILES=C[C@]1(C2)C3CC[C@@]4([H])C(C)(C)[C@@H](O[C@@H]([C@@H]5O[C@@H]([C@@H]6O)O[C@H](C)[C@@H](O[C@@H]([C@@H]7O)O[C@H](COS(=O)([O-])=O)[C@@H](O)[C@@H]7O[C@@H]([C@@H]8O)O[C@H](CO)[C@@H](O)[C@@H]8OC)[C@@H]6O)OC[C@@H](O)[C@@H]5O)CC[C@]4(C)C3=CCC1(C9=O)[C@]([C@](C)(CCCC(C)=C)O9)([H])C2=O.[Na+]
ORGANISM=Psolus fabricii
DATACOLLECTOR=Roman Popov
79.95792388916016	677.0
96.9595718383789	17978.0
97.40679931640625	158.0
97.47233581542969	124.0
97.65814208984375	94.0
97.96141815185547	148.0
98.16960906982422	74.0
98.47211456298828	53.0
98.96212768554688	292.0
101.02327728271484	518.0
113.02478790283203	2926.0
113.3628158569336	74.0
125.01830291748047	658.0
138.96409606933594	523.0
143.03323364257812	1062.0
150.97451782226562	806.0
164.98165893554688	919.0
169.04876708984375	82.0
180.72604370117188	393.0
194.99427795410156	1346.0
204.9764862060547	565.0
222.99179077148438	9215.0
223.98898315429688	314.0
225.00027465820312	620.0
241.00198364257812	4093.0
241.996826171875	192.0
255.0177764892578	1520.0
273.0220642089844	243.0
313.2126159667969	337.0
341.0608825683594	326.0
359.06414794921875	941.0
386.0577087402344	315.0
389.076171875	728.0
401.0743713378906	1124.0
407.28692626953125	248.0
417.0712585449219	54721.0
418.0725402832031	4127.0
419.0718078613281	1047.0
421.30426025390625	384.0
423.32470703125	7038.0
424.3302307128906	1605.0
425.3173828125	158.0
433.05523681640625	487.0
435.0838623046875	905.0
467.3145446777344	649.0
475.1101989746094	7780.0
476.1133117675781	1015.0
477.1002502441406	329.0
503.10479736328125	329.0
535.135498046875	540.0
537.3646240234375	305.0
547.13330078125	1632.0
548.1320190429688	295.0
555.3683471679688	1402.0
556.370849609375	413.0
563.12841796875	8872.0
564.13037109375	1361.0
565.1294555664062	339.0
582.1270751953125	73.0
623.155517578125	724.0
695.169921875	1270.0
696.1871948242188	269.0
713.1848754882812	452.0
825.3646850585938	137.0
915.353759765625	456.0
941.3552856445312	100.0
955.3790893554688	304.0
969.4229736328125	156.0
987.419921875	1765.0
988.4234619140625	900.0
989.422607421875	158.0
999.3765869140625	344.0
1009.4054565429688	469.0
1022.4844970703125	27.0
1073.4456787109375	119.0
1084.5308837890625	140.0
1119.513427734375	306.0
1145.5301513671875	81.0
1163.4898681640625	55894.0
1164.492919921875	25975.0
1165.4910888671875	5119.0
END IONS


BEGIN IONS
PEPMASS=1003.4161
CHARGE=1-
MSLEVEL=2
NAME=Psolusoside H
FEATURE_ID=14
RTINSECONDS=822.0
SOURCE_INSTRUMENT=LC-ESI-qTof
IONMODE=Negative
SCANS=14
SMILES=C[C@]1(C2)C3=CC[C@@]4([H])C(C)(C)[C@@H](O[C@@H]([C@@H]5O[C@@H]([C@@H]6O)O[C@H](CO)[C@@H](O[C@@H]([C@@H]7O)O[C@H](COS(=O)([O-])=O)[C@@H](O)[C@@H]7O)[C@@H]6O)OC[C@@H](O)[C@@H]5O)CC[C@]4(C)[C@]3([H])CCC1(C8=O)[C@]([C@](C)(CCCC(C)=C)O8)([H])C2=O.[Na+]
ORGANISM=Psolus fabricii
DATACOLLECTOR=Roman Popov
79.96074676513672	316.0
96.95956420898438	11411.0
97.32412719726562	149.0
97.42083740234375	112.0
97.65345001220703	78.0
97.96298217773438	104.0
98.35293579101562	30.0
98.9558334350586	417.0
119.0382080078125	720.0
138.9696807861328	1926.0
150.9667510986328	2315.0
164.98367309570312	941.0
180.97900390625	3081.0
181.9862060546875	232.0
198.98980712890625	1857.0
213.00135803222656	894.0
223.0059356689453	753.0
241.00196838378906	26979.0
242.00172424316406	1205.0
242.99862670898438	669.0
259.00634765625	1550.0
315.0391845703125	3700.0
316.04156494140625	378.0
343.0253601074219	231.0
387.05841064453125	1115.0
403.0520935058594	4737.0
404.05548095703125	764.0
405.05694580078125	309.0
423.3311767578125	204.0
463.0734558105469	425.0
535.098876953125	451.0
553.1021118164062	280.0
675.2108764648438	2045.0
676.217529296875	782.0
687.207763671875	1156.0
688.2564697265625	202.0
740.224365234375	144.0
754.2453002929688	340.0
768.2882080078125	136.0
793.3175048828125	101.0
807.2911987304688	173.0
820.30908203125	163.0
833.3215942382812	2345.0
834.3257446289062	2723.0
835.3213500976562	878.0
836.31298828125	376.0
837.3143310546875	113.0
839.2822875976562	145.0
845.323974609375	388.0
847.328857421875	712.0
848.3414306640625	1022.0
849.3407592773438	412.0
850.3268432617188	175.0
861.3369140625	1488.0
862.3392333984375	2996.0
863.3467407226562	887.0
864.3502197265625	131.0
876.3298950195312	378.0
889.3722534179688	124.0
901.3668823242188	631.0
902.3969116210938	957.0
903.3895874023438	339.0
916.3678588867188	248.0
918.3306884765625	145.0
930.368896484375	260.0
934.3169555664062	164.0
944.4032592773438	164.0
946.4008178710938	161.0
976.3943481445312	84.0
1003.383056640625	430.0
1004.4147338867188	897.0
1005.4319458007812	339.0
END IONS


BEGIN IONS
PEPMASS=629.2166
CHARGE=2-
MSLEVEL=2
NAME=Psolusoside G
FEATURE_ID=15
RTINSECONDS=702.0
SOURCE_INSTRUMENT=LC-ESI-qTof
IONMODE=Negative
SCANS=15
SMILES=C[C@]1(C2)C3CC[C@@]4([H])C(C)(C)[C@@H](O[C@@H]([C@@H]5O[C@@H]([C@@H]6O)O[C@H](CO)[C@@H](O[C@@H]([C@@H]7O)O[C@H](COS(=O)([O-])=O)[C@@H](O)[C@@H]7O[C@@H]([C@@H]8O)O[C@H](COS(=O)([O-])=O)[C@@H](O)[C@@H]8OC)[C@@H]6O)OC[C@@H](O)[C@@H]5O)CC[C@]4(C)C3=CCC1(C9=O)[C@]([C@](C)(CCCC(C)=C)O9)([H])C2=O.[Na+].[Na+]
ORGANISM=Psolus fabricii
DATACOLLECTOR=Roman Popov
79.96074676513672	206.0
96.95956420898438	13081.0
97.21343994140625	263.0
97.32257080078125	165.0
97.57223510742188	94.0
97.68937683105469	74.0
97.95828247070312	72.0
98.95740509033203	498.0
113.02645874023438	718.0
138.9659423828125	525.0
143.85675048828125	561.0
168.9788818359375	2018.0
180.84292602539062	430.0
194.9942626953125	1020.0
198.98757934570312	837.0
205.21417236328125	154.0
222.98941040039062	4002.0
225.00262451171875	1354.0
234.01080322265625	3314.0
235.01536560058594	296.0
239.0135498046875	1210.0
240.01406860351562	863.0
241.00196838378906	7754.0
242.00172424316406	476.0
243.00355529785156	272.0
248.00889587402344	36415.0
248.51197814941406	4271.0
249.0081024169922	2638.0
249.5047149658203	286.0
250.01431274414062	130.0
255.01776123046875	14973.0
256.0107421875	1590.0
257.01324462890625	13402.0
257.5152587890625	2202.0
258.01263427734375	1329.0
258.5105285644531	139.0
259.01397705078125	520.0
270.9964599609375	950.0
273.0272521972656	18338.0
274.0311279296875	1035.0
275.0237121582031	669.0
278.0201721191406	650.0
285.0270080566406	9241.0
285.5289306640625	1330.0
286.02593994140625	1065.0
286.5153503417969	133.0
299.0261535644531	474.0
307.2436218261719	256.0
315.036376953125	4489.0
315.54156494140625	445.0
316.03875732421875	413.0
321.0377197265625	1726.0
329.033935546875	41757.0
329.535888671875	7712.0
330.0353698730469	4134.0
330.5351867675781	793.0
333.0487365722656	86.0
341.0433654785156	543.0
345.04833984375	2621.0
359.04913330078125	866.0
361.03765869140625	210.0
371.0626220703125	430.0
380.98724365234375	225.0
395.05718994140625	1440.0
399.0572509765625	8568.0
400.0619812011719	1044.0
401.0585021972656	523.0
403.05206298828125	2718.0
404.05548095703125	784.0
405.05694580078125	229.0
417.0679931640625	5992.0
418.072509765625	621.0
419.0653076171875	351.0
423.31817626953125	818.0
435.0805358886719	5530.0
436.0801086425781	659.0
437.0841369628906	295.0
463.0632629394531	184.0
473.07611083984375	413.0
477.0932922363281	871.0
491.1050109863281	247.0
505.14898681640625	722.0
519.0991821289062	591.0
525.1670532226562	396.0
537.108154296875	1166.0
538.1233520507812	282.0
544.6514892578125	77.0
552.1805419921875	362.0
555.3794555664062	110.0
561.1083984375	2125.0
562.1123046875	396.0
563.1171264648438	191.0
567.2280883789062	122.0
579.1218872070312	1457.0
580.1265258789062	263.0
589.2459716796875	121.0
597.1263427734375	680.0
607.2344970703125	572.0
620.6917724609375	122.0
629.215087890625	49032.0
629.71875	37533.0
630.2186279296875	15979.0
630.7186889648438	5005.0
631.218994140625	1311.0
639.134521484375	205.0
711.1600952148438	135.0
849.3223266601562	119.0
931.3527221679688	91.0
959.4384765625	255.0
969.383544921875	228.0
1003.4130859375	6039.0
1004.4147338867188	3384.0
1005.4168701171875	1087.0
1006.4195556640625	284.0
1007.4026489257812	140.0
1025.37255859375	557.0
1026.4002685546875	373.0
1027.4183349609375	229.0
1051.42041015625	125.0
1065.41796875	223.0
1079.4302978515625	495.0
1092.4471435546875	125.0
1119.4656982421875	574.0
1133.5245361328125	153.0
1161.4688720703125	2837.0
1162.4710693359375	1958.0
1163.4736328125	660.0
1164.4766845703125	232.0
END IONS


BEGIN IONS
PEPMASS=1163.4895
CHARGE=1-
MSLEVEL=2
NAME=Psolusoside F
FEATURE_ID=16
RTINSECONDS=876.0
SOURCE_INSTRUMENT=LC-ESI-qTof
IONMODE=Negative
SCANS=16
SMILES=C[C@]1(C2)C3CC[C@@]4([H])C(C)(C)[C@@H](O[C@@H]([C@@H]5O[C@@H]([C@@H]6O)O[C@H](C)[C@@H](O[C@@H]([C@@H]7O)O[C@H](CO)[C@@H](O)[C@@H]7O[C@@H]([C@@H]8O)O[C@H](COS(=O)([O-])=O)[C@@H](O)[C@@H]8OC)[C@@H]6O)OC[C@@H](O)[C@@H]5O)CC[C@]4(C)C3=CCC1(C9=O)[C@]([C@](C)(CCCC(C)=C)O9)([H])C2=O.[Na+]
ORGANISM=Psolus fabricii
DATACOLLECTOR=Roman Popov
79.95933532714844	320.0
96.9595718383789	12127.0
97.4114761352539	116.0
97.54725646972656	132.0
97.7393798828125	66.0
97.9535903930664	71.0
98.96369171142578	133.0
113.02310180664062	934.0
123.3694839477539	240.0
150.9647979736328	906.0
168.97683715820312	698.0
178.9983367919922	747.0
197.00582885742188	1462.0
222.98941040039062	4265.0
227.0177459716797	1707.0
240.99952697753906	2810.0
242.74737548828125	162.0
255.01776123046875	79597.0
256.0183410644531	3516.0
257.01580810546875	1074.0
273.02728271484375	10336.0
274.0311279296875	585.0
275.0211181640625	155.0
315.0335693359375	807.0
345.0336608886719	252.0
369.0436096191406	916.0
387.0552978515625	806.0
389.0792541503906	566.0
401.0711669921875	878.0
417.0679931640625	12195.0
418.0725402832031	866.0
419.0718078613281	255.0
423.3246765136719	2463.0
424.3302001953125	690.0
433.0585021972656	980.0
435.0805358886719	1289.0
475.11016845703125	6902.0
476.1133117675781	781.0
477.1002197265625	343.0
503.1047668457031	312.0
535.1354370117188	526.0
547.1295776367188	1540.0
548.1505126953125	341.0
555.3757934570312	546.0
563.1246337890625	9257.0
564.1265869140625	1374.0
565.1218872070312	319.0
623.1475830078125	759.0
695.1657104492188	998.0
713.1806640625	476.0
915.3489379882812	501.0
955.3790893554688	355.0
987.4149169921875	117.0
999.3565063476562	269.0
1009.4204711914062	317.0
1022.4288940429688	101.0
1073.4404296875	80.0
1083.5784912109375	88.0
1119.5133056640625	186.0
1163.4898681640625	47547.0
1164.492919921875	29429.0
1165.490966796875	5170.0
1166.4949951171875	1028.0
END IONS


BEGIN IONS
PEPMASS=629.2174
CHARGE=2-
MSLEVEL=2
NAME=Psolusoside I
FEATURE_ID=17
RTINSECONDS=630.0
SOURCE_INSTRUMENT=LC-ESI-qTof
IONMODE=Negative
SCANS=17
SMILES=C[C@]12C3=CC[C@@]4([H])C(C)(C)[C@@H](O[C@@H]([C@@H]5O[C@@H]([C@@H]6O)OC[C@@H](O[C@@H]([C@@H]7O)O[C@H](COS(=O)([O-])=O)[C@@H](O)[C@@H]7O)[C@@H]6O)OC[C@@H](O[C@@H]([C@@H]8O)O[C@H](COS(=O)([O-])=O)[C@@H](O)[C@@H]8O)[C@@H]5O)CC[C@]4(C)[C@]3([H])CCC1(C9=O)[C@]([C@](C)(CCCC(C)=C)O9)([H])[C@@H](OC(C)=O)C2.[Na+].[Na+]
ORGANISM=Psolus fabricii
DATACOLLECTOR=Roman Popov
96.95958709716797	5767.0
97.25865936279297	86.0
97.38965606689453	62.0
97.95986938476562	149.0
114.03028106689453	223.0
150.96676635742188	1138.0
164.82334899902344	230.0
180.9811553955078	1872.0
198.98983764648438	791.0
222.9894561767578	399.0
241.00201416015625	14699.0
242.0042266845703	775.0
242.9962158203125	341.0
256.990478515625	1103.0
259.0165710449219	1314.0
285.0270690917969	2217.0
312.9944763183594	211.0
331.02398681640625	324.0
357.0482482910156	3859.0
358.0495300292969	561.0
373.0414123535156	3434.0
373.5636291503906	271.0
374.04345703125	409.0
381.03668212890625	890.0
382.052490234375	545.0
389.0387878417969	4893.0
390.04022216796875	571.0
391.0398254394531	354.0
409.0784912109375	230.0
433.0618591308594	453.0
435.0838928222656	609.0
436.1131896972656	315.0
443.1026611328125	7010.0
443.605224609375	2243.0
444.104736328125	1085.0
444.6011962890625	197.0
445.17132568359375	58.0
449.1019592285156	14265.0
449.6045837402344	4833.0
450.1040954589844	2113.0
450.6039123535156	529.0
451.1073303222656	124.0
455.11126708984375	85.0
469.1239318847656	292.0
476.6136169433594	144.0
487.7795104980469	126.0
495.6482849121094	234.0
502.6334228515625	196.0
505.0815734863281	283.0
507.15118408203125	664.0
509.1572265625	234.0
514.1234130859375	685.0
514.6467895507812	1767.0
515.14892578125	8075.0
515.6513671875	3601.0
516.150390625	1687.0
516.6532592773438	426.0
517.1455688476562	121.0
517.6525268554688	73.0
518.1309814453125	88.0
521.1432495117188	514.0
522.15771484375	548.0
522.6598510742188	403.0
523.1442260742188	338.0
525.1526489257812	229.0
528.1561889648438	21576.0
528.6575927734375	9611.0
529.1592407226562	4388.0
529.664794921875	1275.0
530.15966796875	396.0
534.1669921875	175.0
535.164794921875	6512.0
535.6658935546875	3569.0
536.1671752929688	2118.0
536.6651000976562	740.0
537.1485595703125	533.0
537.6505126953125	394.0
538.1564331054688	129.0
541.1748046875	243.0
542.1717529296875	3135.0
542.6760864257812	1517.0
543.1696166992188	990.0
543.6670532226562	277.0
544.17578125	155.0
545.1607666015625	199.0
548.1838989257812	360.0
550.1730346679688	332.0
556.188232421875	407.0
558.1619262695312	552.0
559.0585327148438	233.0
562.1873779296875	4683.0
562.689697265625	2520.0
563.1922607421875	1345.0
563.6912841796875	308.0
564.16796875	4164.0
564.671142578125	1774.0
565.1746215820312	7777.0
565.67822265625	4227.0
566.1746215820312	2017.0
566.6749267578125	576.0
567.1792602539062	127.0
567.5934448242188	107.0
569.1912231445312	1563.0
569.7042236328125	1044.0
570.2023315429688	7565.0
570.7044677734375	3527.0
571.2030029296875	1794.0
571.70556640625	523.0
572.181884765625	286.0
572.6773071289062	210.0
573.1804809570312	112.0
573.6876831054688	91.0
577.2064208984375	1895.0
577.71923828125	1446.0
578.2056274414062	1034.0
578.6998291015625	486.0
579.2056884765625	228.0
579.7954711914062	75.0
584.1768798828125	1835.0
584.6965942382812	1169.0
585.1820678710938	360.0
585.7022094726562	138.0
591.6965942382812	1278.0
592.196533203125	2009.0
592.7005004882812	1433.0
593.197021484375	555.0
593.68994140625	210.0
594.1791381835938	877.0
594.6840209960938	670.0
595.177490234375	296.0
599.206298828125	4689.0
599.70556640625	2510.0
600.2011108398438	1273.0
600.7008056640625	505.0
601.2006225585938	218.0
601.6813354492188	93.0
614.1994018554688	248.0
621.2117919921875	92.0
629.2152099609375	11459.0
629.7188720703125	7191.0
630.21875	2951.0
630.7188110351562	842.0
631.2072143554688	268.0
631.7235717773438	169.0
645.1990356445312	1718.0
646.2313232421875	388.0
647.2120971679688	169.0
657.20703125	1439.0
658.2042236328125	481.0
665.1365966796875	46.0
683.2770385742188	208.0
711.2908935546875	105.0
757.2958984375	119.0
767.3948364257812	100.0
781.3779296875	95.0
789.27587890625	836.0
790.2975463867188	314.0
791.2976684570312	142.0
801.2486572265625	612.0
803.3215942382812	112.0
815.309814453125	1999.0
816.3120727539062	681.0
817.3150024414062	302.0
825.3375244140625	152.0
829.3202514648438	725.0
830.3721313476562	224.0
843.34912109375	343.0
856.3157348632812	96.0
874.3191528320312	57.0
883.372314453125	412.0
885.3842163085938	787.0
886.3956909179688	380.0
887.3418579101562	428.0
889.3488159179688	1240.0
890.3578491210938	492.0
891.3533325195312	213.0
897.3662109375	203.0
899.4081420898438	1011.0
900.4086303710938	482.0
901.4239501953125	168.0
913.4085083007812	543.0
915.416015625	294.0
927.3726196289062	254.0
933.34619140625	316.0
943.3884887695312	504.0
947.364013671875	364.0
957.4078369140625	1202.0
958.4107666015625	504.0
959.3602905273438	753.0
960.3593139648438	367.0
961.3882446289062	160.0
973.3741455078125	255.0
975.3921508789062	92.0
987.3901977539062	194.0
991.3826293945312	124.0
999.421630859375	130.0
1005.3920288085938	93.0
1017.4314575195312	5394.0
1018.43505859375	2519.0
1019.4290161132812	916.0
1020.4285278320312	211.0
1027.423583984375	322.0
1033.40576171875	377.0
1043.45556640625	295.0
1045.4580078125	203.0
1059.4365234375	468.0
1075.4820556640625	228.0
1087.45849609375	175.0
1101.4727783203125	363.0
1119.460693359375	815.0
1161.463623046875	695.0
1162.4927978515625	501.0
1163.4954833984375	189.0
1164.9193115234375	59.0
END IONS


BEGIN IONS
PEPMASS=494.4804
CHARGE=3-
MSLEVEL=2
NAME=Psolusoside L
FEATURE_ID=18
RTINSECONDS=570.0
SOURCE_INSTRUMENT=LC-ESI-qTof
IONMODE=Negative
SCANS=18
SMILES=C[C@]1(C2)[C@]3([H])CC[C@@]4([H])C(C)(C)[C@@H](O[C@@H]([C@@H]5O[C@@H]([C@@H]6O)O[C@H](C)[C@@H](O[C@@H]([C@@H]7O)O[C@H](COS(=O)([O-])=O)[C@@H](O)[C@@H]7O[C@@H]([C@@H]8O)O[C@H](COS(=O)([O-])=O)[C@@H](O)[C@@H]8OC)[C@@H]6O)OC[C@@H](O[C@@H]([C@@H]9O)O[C@H](COS(=O)([O-])=O)[C@@H](O)[C@@H]9O)[C@@H]5O)CC[C@]4(C)C3=CC[C@]1(C%10=O)[C@]([C@](C)(CCCC(C)=C)O%10)([H])C2=O.[Na+].[Na+].[Na+]
ORGANISM=Psolus fabricii
DATACOLLECTOR=Roman Popov
96.9595947265625	3624.0
97.18853759765625	84.0
97.40838623046875	68.0
98.95743560791016	140.0
141.02139282226562	299.0
168.9768829345703	394.0
196.97926330566406	408.0
222.99420166015625	796.0
234.51409912109375	62.0
241.00204467773438	3990.0
241.97967529296875	287.0
248.00897216796875	5997.0
248.51205444335938	680.0
249.0081787109375	613.0
255.01531982421875	2289.0
257.0133361816406	1287.0
273.0247497558594	2031.0
277.0301818847656	1875.0
285.0351257324219	293.0
301.0303955078125	244.0
313.0420837402344	544.0
315.0280456542969	314.0
321.0378112792969	2840.0
322.04119873046875	338.0
338.3748474121094	771.0
345.0396423339844	367.0
357.0483093261719	185.0
373.0323181152344	291.0
387.03985595703125	262.0
389.0357360839844	790.0
399.0636901855469	769.0
411.78448486328125	761.0
417.0649108886719	687.0
425.11541748046875	212.0
435.0773620605469	179.0
443.15594482421875	175.0
453.17108154296875	410.0
459.0923156738281	83.0
468.09063720703125	89.0
471.2147216796875	107.0
479.8248596191406	491.0
489.83795166015625	120.0
494.4807434082031	32292.0
494.814697265625	18358.0
495.1488037109375	11030.0
495.4794616699219	4941.0
495.8172912597656	1394.0
496.13763427734375	547.0
497.1415710449219	226.0
498.153564453125	117.0
519.1173706054688	173.0
544.677490234375	126.0
563.1210327148438	247.0
569.1875610351562	167.0
578.1790771484375	168.0
591.6812744140625	154.0
597.1961059570312	557.0
599.2373657226562	160.0
605.1526489257812	102.0
614.2073364257812	2925.0
614.7166748046875	1711.0
615.2105712890625	913.0
615.7164306640625	237.0
616.2068481445312	102.0
617.6712646484375	136.0
621.2197875976562	3411.0
621.72412109375	2123.0
622.2247924804688	1239.0
622.7216796875	334.0
623.191162109375	137.0
624.19775390625	134.0
625.1973266601562	1865.0
625.6993408203125	1252.0
626.1976318359375	485.0
626.7080078125	222.0
631.2271118164062	263.0
638.2160034179688	515.0
642.2274780273438	129.0
645.2071533203125	1235.0
645.7252197265625	760.0
646.2273559570312	377.0
646.7337646484375	184.0
652.2202758789062	810.0
658.2489624023438	237.0
659.3565673828125	267.0
672.236572265625	2243.0
672.74072265625	1161.0
673.2368774414062	834.0
673.7537841796875	226.0
674.25439453125	107.0
679.2545776367188	557.0
693.2377319335938	3946.0
693.7455444335938	2361.0
694.2410278320312	1254.0
694.7409057617188	515.0
695.240966796875	237.0
695.7620239257812	61.0
739.2830810546875	130.0
841.3673706054688	1807.0
842.3671875	999.0
843.3629760742188	223.0
869.38134765625	194.0
943.427490234375	182.0
987.420166015625	3481.0
988.4237670898438	1574.0
989.4228515625	680.0
990.4274291992188	186.0
1010.4254150390625	90.0
1049.397216796875	98.0
1089.4454345703125	70.0
1131.4715576171875	490.0
1145.4930419921875	347.0
1164.406982421875	48.0
1289.54736328125	214.0
END IONS


BEGIN IONS
PEPMASS=499.8126
CHARGE=3-
MSLEVEL=2
NAME=Psolusoside N
FEATURE_ID=19
RTINSECONDS=516.0
SOURCE_INSTRUMENT=LC-ESI-qTof
IONMODE=Negative
SCANS=19
SMILES=C[C@]1(C2)[C@]3([H])CC[C@@]4([H])C(C)(C)[C@@H](O[C@@H]([C@@H]5O[C@@H]([C@@H]6O)O[C@H](CO)[C@@H](O[C@@H]([C@@H]7O)O[C@H](COS(=O)([O-])=O)[C@@H](O)[C@@H]7O[C@@H]([C@@H]8O)O[C@H](COS(=O)([O-])=O)[C@@H](O)[C@@H]8OC)[C@@H]6O)OC[C@@H](O[C@@H]([C@@H]9O)O[C@H](COS(=O)([O-])=O)[C@@H](O)[C@@H]9O)[C@@H]5O)CC[C@]4(C)C3=CC[C@]1(C%10=O)[C@]([C@](C)(CCCC(C)=C)O%10)([H])C2=O.[Na+].[Na+].[Na+]
ORGANISM=Psolus fabricii
DATACOLLECTOR=Roman Popov
96.95960235595703	2797.0
97.42243194580078	46.0
180.9939422607422	307.0
222.99185180664062	721.0
241.00205993652344	3062.0
248.0089874267578	5169.0
248.51206970214844	695.0
249.0056915283203	510.0
255.01785278320312	1673.0
257.015869140625	1063.0
273.0273742675781	1530.0
285.02978515625	1042.0
315.0336608886719	444.0
329.03692626953125	3051.0
329.541748046875	710.0
330.03546142578125	414.0
343.70794677734375	430.0
345.0543212890625	238.0
359.03729248046875	199.0
372.0621337890625	215.0
389.03887939453125	524.0
399.060546875	770.0
417.08428955078125	652.0
421.8041687011719	95.0
435.0740966796875	165.0
448.4658203125	110.0
458.49981689453125	170.0
485.16485595703125	335.0
499.8131103515625	24196.0
500.14886474609375	14711.0
500.481201171875	8371.0
500.81365966796875	4038.0
501.1497802734375	983.0
501.4824523925781	338.0
503.8355712890625	76.0
535.088134765625	99.0
545.6666259765625	81.0
561.108642578125	303.0
577.1875610351562	114.0
586.1844482421875	124.0
605.1993408203125	329.0
622.2090454101562	2112.0
622.7138061523438	1282.0
623.2188110351562	525.0
623.7161254882812	226.0
629.21533203125	2614.0
629.7229614257812	1674.0
630.2188720703125	846.0
630.7149658203125	265.0
631.2033081054688	118.0
633.1904907226562	1157.0
634.2091674804688	405.0
639.2067260742188	163.0
646.223388671875	235.0
653.2137451171875	787.0
654.232177734375	360.0
660.24169921875	566.0
666.71533203125	177.0
680.2271728515625	1192.0
681.2334594726562	486.0
687.2659912109375	281.0
701.234619140625	2546.0
701.7495727539062	1400.0
702.2395629882812	909.0
702.7423095703125	308.0
703.2452392578125	71.0
841.367431640625	1864.0
842.3672485351562	935.0
843.363037109375	322.0
869.376708984375	125.0
959.4290161132812	136.0
1003.4134521484375	2737.0
1004.4201049804688	1516.0
1005.4222412109375	625.0
1006.4249267578125	153.0
1031.394775390625	73.0
1147.4786376953125	253.0
1161.5069580078125	138.0
1305.541259765625	115.0
END IONS


BEGIN IONS
PEPMASS=390.6001
CHARGE=4-
MSLEVEL=2
NAME=Psolusoside P
FEATURE_ID=20
RTINSECONDS=0.0
SOURCE_INSTRUMENT=LC-ESI-qTof
IONMODE=Negative
SCANS=20
SMILES=C[C@]1(C2)[C@]3([H])CC[C@@]4([H])C(C)(C)[C@@H](O[C@@H]([C@@H]5O[C@@H]([C@@H]6O)O[C@H](C)[C@@H](O[C@@H]([C@@H]7O)O[C@H](COS(=O)([O-])=O)[C@@H](O)[C@@H]7O[C@@H]([C@@H]8O)O[C@H](COS(=O)([O-])=O)[C@@H](O)[C@@H]8OC)[C@@H]6O)OC[C@@H](O[C@@H]([C@@H]9O)O[C@H](COS(=O)([O-])=O)[C@@H](OS(=O)([O-])=O)[C@@H]9O)[C@@H]5O)CC[C@]4(C)C3=CC[C@]1(C%10=O)[C@]([C@](C)(CCCC(C)=C)O%10)([H])C2=O.[Na+].[Na+].[Na+].[Na+]
ORGANISM=Psolus fabricii
DATACOLLECTOR=Roman Popov
49.47117233276367	70.0
96.96072387695312	8911.0
98.95355224609375	263.0
115.96613311767578	990.0
138.96470642089844	854.0
145.62701416015625	538.0
159.974853515625	3232.0
164.98709106445312	716.0
180.978515625	1034.0
195.003173828125	711.0
204.98220825195312	449.0
222.9910125732422	2349.0
234.00640869140625	848.0
241.0016632080078	4249.0
248.01280212402344	7266.0
255.01846313476562	2432.0
257.018798828125	3448.0
273.0286865234375	2196.0
277.0337219238281	2916.0
278.04217529296875	526.0
290.51275634765625	399.0
300.0369873046875	393.0
307.039306640625	649.0
313.0448303222656	931.0
315.02783203125	321.0
321.039794921875	6975.0
322.10546875	125.0
330.0509033203125	902.0
332.5825500488281	233.0
351.05133056640625	594.0
357.04071044921875	330.0
364.5549011230469	199.0
378.05206298828125	382.0
387.05999755859375	1169.0
390.5972900390625	12472.0
390.85345458984375	10588.0
391.100341796875	6955.0
391.3504333496094	2470.0
391.6006164550781	880.0
391.8477478027344	302.0
399.06085205078125	1673.0
406.41937255859375	126.0
416.1536865234375	568.0
417.0730895996094	1056.0
424.4551086425781	678.0
429.8448486328125	1089.0
435.0938415527344	531.0
437.8873596191406	908.0
443.13519287109375	1249.0
447.13336181640625	237.0
447.8287658691406	362.0
452.0865478515625	484.0
456.4759216308594	1161.0
461.1308288574219	693.0
465.7991027832031	360.0
474.4829406738281	2302.0
475.2957763671875	857.0
479.47076416015625	189.0
488.47613525390625	3953.0
488.81854248046875	2735.0
489.1505432128906	2166.0
489.5071716308594	234.0
489.8569030761719	179.0
497.1599426269531	223.0
521.1128540039062	427.0
533.4922485351562	1274.0
545.0977783203125	285.0
557.1788330078125	214.0
563.1339721679688	506.0
576.2161865234375	281.0
581.1473999023438	239.0
591.2073974609375	149.0
599.2316284179688	400.0
605.21240234375	217.0
612.7320556640625	173.0
616.6898193359375	175.0
621.2235717773438	40246.0
621.7239379882812	25500.0
622.2245483398438	11564.0
622.725341796875	3388.0
623.222412109375	1090.0
635.22705078125	1069.0
636.227294921875	704.0
642.6738891601562	714.0
663.7266845703125	477.0
687.2799072265625	293.0
823.3419189453125	169.0
841.3804321289062	446.0
943.4598388671875	134.0
969.4091186523438	264.0
987.4190063476562	1457.0
988.6659545898438	602.0
1009.4172973632812	251.0
1049.4202880859375	139.0
1063.4649658203125	178.0
1103.4906005859375	209.0
1145.474853515625	1321.0
1146.5234375	698.0
1239.4949951171875	66.0
1534.365234375	55.0
1899.57373046875	52.0
END IONS


BEGIN IONS
PEPMASS=394.5989
CHARGE=4-
MSLEVEL=2
NAME=Psolusoside Q
FEATURE_ID=21
RTINSECONDS=0.0
SOURCE_INSTRUMENT=LC-ESI-qTof
IONMODE=Negative
SCANS=21
SMILES=C[C@]1(C2)[C@]3([H])CC[C@@]4([H])C(C)(C)[C@@H](O[C@@H]([C@@H]5O[C@@H]([C@@H]6O)O[C@H](CO)[C@@H](O[C@@H]([C@@H]7O)O[C@H](COS(=O)([O-])=O)[C@@H](O)[C@@H]7O[C@@H]([C@@H]8O)O[C@H](COS(=O)([O-])=O)[C@@H](O)[C@@H]8OC)[C@@H]6O)OC[C@@H](O[C@@H]([C@@H]9OS(=O)([O-])=O)O[C@H](COS(=O)([O-])=O)[C@@H](O)[C@@H]9O)[C@@H]5O)CC[C@]4(C)C3=CC[C@]1(C%10=O)[C@]([C@](C)(CCCC(C)=C)O%10)([H])C2=O.[Na+].[Na+].[Na+].[Na+]
ORGANISM=Psolus fabricii
DATACOLLECTOR=Roman Popov
46.108909606933594	51.0
52.17168426513672	89.0
60.41078567504883	99.0
69.23004913330078	73.0
79.95895385742188	1045.0
87.00582122802734	146.0
90.49418640136719	45.0
95.9520492553711	2022.0
96.95943450927734	36312.0
97.96112823486328	229.0
98.95697021484375	1265.0
101.02410888671875	347.0
109.96331787109375	624.0
111.9410629272461	505.0
113.02558135986328	1290.0
117.82733154296875	50.0
122.97772216796875	1522.0
125.02278137207031	1136.0
129.01803588867188	144.0
135.0635223388672	171.0
137.96267700195312	6235.0
138.97068786621094	16951.0
139.9636688232422	350.0
140.96768188476562	769.0
141.95645141601562	1579.0
143.03939819335938	1296.0
146.37220764160156	411.0
150.97015380859375	4076.0
151.97776794433594	4224.0
152.9848175048828	2206.0
154.97740173339844	116.0
159.0291748046875	727.0
159.97531127929688	86974.0
160.4774627685547	6469.0
160.97438049316406	7025.0
161.47608947753906	575.0
161.97454833984375	398.0
164.97740173339844	2097.0
166.9667205810547	4486.0
168.98028564453125	6727.0
169.9864501953125	320.0
176.9827880859375	618.0
180.9811553955078	12954.0
181.9861297607422	1831.0
182.9917449951172	582.0
191.0534210205078	411.0
194.99710083007812	2812.0
197.00180053710938	424.0
198.99444580078125	1416.0
204.98052978515625	2124.0
210.98414611816406	487.0
218.0115203857422	895.0
222.99163818359375	12547.0
223.97927856445312	689.0
225.00465393066406	2800.0
227.01480102539062	211.0
229.05062866210938	152.0
234.00706481933594	4707.0
235.00665283203125	398.0
239.00433349609375	1875.0
239.99984741210938	5979.0
241.00233459472656	114582.0
242.0044403076172	7372.0
243.00125122070312	4199.0
244.0025634765625	212.0
245.6768341064453	433.0
248.01100158691406	56220.0
248.5115509033203	9251.0
249.01011657714844	5206.0
249.5116729736328	798.0
250.01373291015625	221.0
255.0166473388672	18004.0
256.0120544433594	3815.0
257.01446533203125	33617.0
257.5163879394531	4828.0
258.0137634277344	3405.0
259.0149841308594	1299.0
261.010498046875	89.0
271.00921630859375	1431.0
273.0268249511719	22192.0
274.03057861328125	1692.0
275.0283203125	746.0
277.51348876953125	2597.0
277.77154541015625	1340.0
278.01922607421875	22485.0
278.5227966308594	3761.0
279.0189208984375	2066.0
279.5260314941406	387.0
283.2669677734375	437.0
285.0279846191406	14038.0
285.5298767089844	2997.0
286.0295104980469	1623.0
293.01885986328125	603.0
299.0257263183594	3751.0
301.0242004394531	582.0
307.02630615234375	1374.0
308.03240966796875	29141.0
308.53192138671875	5974.0
309.0318298339844	3288.0
309.52935791015625	686.0
311.2027893066406	718.0
313.1519775390625	485.0
315.0399169921875	6221.0
316.0450134277344	627.0
320.00506591796875	1003.0
321.037841796875	4654.0
321.54779052734375	1406.0
322.0524597167969	686.0
329.0361328125	73507.0
329.5380554199219	16312.0
330.0374755859375	8245.0
330.5372619628906	1539.0
331.0345458984375	538.0
332.566162109375	518.0
333.07073974609375	761.0
335.564697265625	122.0
337.0312805175781	626.0
338.0417785644531	22624.0
338.544677734375	5276.0
339.0421447753906	2826.0
339.5458068847656	332.0
341.04730224609375	530.0
343.03790283203125	709.0
345.0489807128906	2814.0
349.5939025878906	143.0
352.2378234863281	234.0
355.5887756347656	239.0
357.04168701171875	333.0
359.04840087890625	6778.0
359.5547180175781	1739.0
360.04638671875	686.0
361.042724609375	844.0
364.0521240234375	662.0
365.2200927734375	119.0
367.7798767089844	2692.0
371.063720703125	584.0
373.0514221191406	339.0
374.9587097167969	221.0
377.3343200683594	144.0
381.0552673339844	647.0
383.6079406738281	377.0
386.0511169433594	2539.0
387.0579528808594	388.0
389.04119873046875	444.0
390.4234313964844	301.0
394.597412109375	89721.0
394.8486328125	87858.0
395.0936279296875	55105.0
395.34185791015625	23383.0
395.5932922363281	8821.0
395.8511047363281	3693.0
396.26629638671875	1399.0
399.05877685546875	10358.0
400.06341552734375	1571.0
401.06298828125	562.0
403.05322265625	3313.0
404.0596923828125	1605.0
405.150146484375	187.0
407.7470397949219	664.0
408.43670654296875	229.0
412.49053955078125	337.0
417.0710144042969	8972.0
418.07220458984375	1220.0
419.0810852050781	378.0
421.3100891113281	1936.0
422.3131103515625	757.0
423.3238525390625	3746.0
424.3260192871094	1620.0
425.76300048828125	310.0
427.7415771484375	305.0
429.7673645019531	2904.0
430.4327392578125	2182.0
435.0884094238281	8119.0
435.484130859375	2030.0
435.8074035644531	949.0
436.0912170410156	1440.0
437.07861328125	579.0
438.1035461425781	230.0
441.1224670410156	3620.0
441.46112060546875	3219.0
441.80322265625	1789.0
442.1487731933594	224.0
443.1031188964844	1218.0
443.9186096191406	100.0
445.3116455078125	91.0
447.80322265625	416.0
448.4455871582031	7407.0
448.78704833984375	5169.0
449.115234375	2574.0
449.45361328125	891.0
449.7920837402344	490.0
451.1204528808594	128.0
451.7920837402344	266.0
452.470947265625	770.0
453.1705017089844	831.0
456.1192626953125	276.0
457.1324768066406	1883.0
458.1569519042969	352.0
459.0776062011719	483.0
460.1551208496094	5383.0
460.67059326171875	2892.0
461.15240478515625	1156.0
461.79071044921875	5132.0
462.13043212890625	3762.0
462.4600524902344	2265.0
462.80340576171875	714.0
463.11285400390625	396.0
463.64019775390625	199.0
465.2751770019531	494.0
466.46917724609375	2619.0
467.4698791503906	231.0
470.47845458984375	1057.0
473.0943603515625	567.0
475.15234375	369.0
477.1077880859375	813.0
479.1606140136719	338.0
479.8043518066406	9480.0
480.1436767578125	8174.0
480.4761962890625	4000.0
480.808837890625	1645.0
481.1520080566406	485.0
481.4744873046875	231.0
481.7936096191406	143.0
484.47552490234375	1465.0
491.1148376464844	421.0
493.8085021972656	6335.0
494.1457214355469	6392.0
494.4760437011719	4060.0
494.8205261230469	1415.0
495.1475524902344	398.0
498.6424865722656	209.0
501.0806884765625	182.0
505.1575622558594	1981.0
512.1512451171875	166.0
517.1422729492188	150.0
519.1029663085938	1244.0
521.30908203125	174.0
524.1746826171875	553.0
532.2203979492188	320.0
535.1011352539062	362.0
537.1138916015625	2155.0
538.3599853515625	936.0
539.3762817382812	239.0
541.1837768554688	16243.0
541.6875610351562	10677.0
542.18798828125	4629.0
542.6885986328125	1593.0
543.185791015625	495.0
544.15869140625	1589.0
545.1656494140625	538.0
546.173583984375	168.0
552.1663208007812	1625.0
552.6901245117188	1073.0
553.1881103515625	489.0
555.3723754882812	471.0
558.184326171875	479.0
561.1119384765625	2758.0
563.1129150390625	385.0
565.1851196289062	717.0
567.24609375	535.0
572.1804809570312	3820.0
572.736328125	2214.0
579.1275024414062	3301.0
580.1358642578125	649.0
584.9691162109375	797.0
589.4309692382812	377.0
592.223876953125	341.0
597.1341552734375	1366.0
599.2061157226562	3642.0
599.7091674804688	2733.0
600.2201538085938	1091.0
601.6847534179688	357.0
606.225341796875	363.0
607.233642578125	2100.0
608.2467041015625	660.0
613.2071533203125	768.0
620.2210693359375	807.0
621.2094116210938	357.0
629.219970703125	257860.0
629.7196044921875	189972.0
630.219482421875	91617.0
630.719482421875	28856.0
631.2197265625	9397.0
644.2030639648438	391.0
645.2263793945312	410.0
651.2342529296875	203.0
656.3585815429688	383.0
659.7318115234375	107.0
671.2417602539062	1165.0
679.633544921875	150.0
687.26513671875	433.0
692.7161865234375	398.0
711.1697387695312	153.0
727.65576171875	101.0
761.3950805664062	66.0
781.3455200195312	199.0
823.3667602539062	113.0
831.31787109375	126.0
841.368896484375	636.0
849.3279418945312	244.0
889.364501953125	184.0
903.3186645507812	46.0
913.3408203125	136.0
918.4349365234375	69.0
931.3406372070312	159.0
943.4137573242188	315.0
959.4478149414062	603.0
969.382080078125	276.0
985.4309692382812	397.0
1003.418212890625	9183.0
1004.4197387695312	5120.0
1005.4218139648438	1752.0
1006.42431640625	592.0
1007.4173583984375	132.0
1025.3856201171875	846.0
1026.4183349609375	416.0
1032.38671875	113.0
1047.4014892578125	80.0
1052.4049072265625	121.0
1065.42724609375	406.0
1079.432861328125	972.0
1080.5859375	512.0
1093.4097900390625	226.0
1102.422607421875	215.0
1117.4451904296875	213.0
1119.4854736328125	842.0
1134.1016845703125	166.0
1144.509765625	55.0
1161.4737548828125	7249.0
1162.4759521484375	4969.0
1163.4783935546875	1927.0
1164.4813232421875	781.0
1165.4847412109375	142.0
1178.4920654296875	107.0
1208.5389404296875	51.0
1280.67724609375	52.0
1321.0064697265625	57.0
1361.505859375	59.0
1407.09521484375	61.0
1439.2501220703125	53.0
1489.56298828125	56.0
1532.4940185546875	52.0
1556.2637939453125	65.0
1592.6114501953125	65.0
1631.337890625	61.0
1656.11669921875	48.0
1679.35888671875	57.0
1715.1900634765625	48.0
1752.173583984375	68.0
1779.80322265625	59.0
1801.4588623046875	69.0
1859.938232421875	72.0
1886.0328369140625	51.0
1939.860107421875	70.0
END IONS


BEGIN IONS
PEPMASS=441.1244
CHARGE=3-
MSLEVEL=2
NAME=Psolusoside K
FEATURE_ID=22
RTINSECONDS=480.0
SOURCE_INSTRUMENT=LC-ESI-qTof
IONMODE=Negative
SCANS=22
SMILES=C[C@]1(C2)[C@]3([H])CC[C@@]4([H])C(C)(C)[C@@H](O[C@@H]([C@@H]5O[C@@H]([C@@H]6O)O[C@H](CO)[C@@H](O[C@@H]([C@@H]7O)O[C@H](COS(=O)([O-])=O)[C@@H](O)[C@@H]7O)[C@@H]6O)OC[C@@H](O[C@@H]([C@@H]8OS(=O)([O-])=O)O[C@H](COS(=O)([O-])=O)[C@@H](O)[C@@H]8O)[C@@H]5O)CC[C@]4(C)C3=CC[C@]1(C9=O)[C@]([C@](C)(CCCC(C)=C)O9)([H])C2=O.[Na+].[Na+].[Na+]
ORGANISM=Psolus fabricii
DATACOLLECTOR=Roman Popov
79.95735931396484	1107.0
96.96057891845703	6233.0
97.40157318115234	62.0
97.95304870605469	121.0
98.95686340332031	324.0
113.02760314941406	302.0
138.96725463867188	3053.0
151.96607971191406	1300.0
159.97630310058594	8095.0
160.47650146484375	514.0
160.97549438476562	578.0
168.97210693359375	943.0
180.98048400878906	1928.0
182.14340209960938	499.0
198.99134826660156	2361.0
204.98934936523438	273.0
222.99102783203125	1336.0
239.99122619628906	787.0
241.0036163330078	41024.0
242.0033721923828	2206.0
243.00027465820312	1281.0
259.01055908203125	3354.0
260.021484375	200.0
301.0238037109375	3200.0
302.03936767578125	379.0
315.0325012207031	1204.0
343.0359191894531	603.0
361.0454406738281	4352.0
362.0462951660156	515.0
363.06658935546875	220.0
387.053955078125	584.0
403.0538635253906	2982.0
404.0572814941406	435.0
405.0555725097656	205.0
421.06597900390625	1382.0
423.3297119140625	610.0
441.1401062011719	760.0
460.15802001953125	325.0
463.08203125	393.0
517.0753784179688	166.0
535.0969848632812	536.0
537.1611938476562	364.0
541.19482421875	550.0
545.1956176757812	181.0
565.1799926757812	242.0
592.22119140625	255.0
613.6918334960938	99.0
755.267333984375	141.0
833.2957153320312	284.0
841.3732299804688	198.0
849.3468627929688	123.0
889.3595581054688	116.0
943.4237670898438	149.0
1003.4194946289062	4726.0
1004.421142578125	2741.0
1005.42333984375	948.0
1006.4259643554688	240.0
END IONS


BEGIN IONS
PEPMASS=441.1243
CHARGE=3-
MSLEVEL=2
NAME=Psolusoside J
FEATURE_ID=23
RTINSECONDS=528.0
SOURCE_INSTRUMENT=LC-ESI-qTof
IONMODE=Negative
SCANS=23
SMILES=C[C@]1(C2)C3=CC[C@@]4([H])C(C)(C)[C@@H](O[C@@H]([C@@H]5O[C@@H]([C@@H]6O)O[C@H](CO)[C@@H](O[C@@H]([C@@H]7O)O[C@H](COS(=O)([O-])=O)[C@@H](O)[C@@H]7O)[C@@H]6O)OC[C@@H](O[C@@H]([C@@H]8OS(=O)([O-])=O)O[C@H](CO)[C@@H](OS(=O)([O-])=O)[C@@H]8O)[C@@H]5O)CC[C@]4(C)[C@]3([H])CC[C@]1(C9=O)[C@]([C@](C)(CCCC(C)=C)O9)([H])C2=O.[Na+].[Na+].[Na+]
ORGANISM=Psolus fabricii
DATACOLLECTOR=Roman Popov
96.95956420898438	2793.0
138.96429443359375	738.0
159.9771728515625	3644.0
160.47738647460938	411.0
160.9723663330078	275.0
178.9817657470703	705.0
198.99244689941406	1042.0
222.98753356933594	403.0
241.0024871826172	16066.0
242.0047149658203	966.0
242.99916076660156	647.0
259.0119934082031	1809.0
301.0227355957031	1968.0
315.03704833984375	428.0
343.0202331542969	372.0
361.04443359375	2519.0
362.0633239746094	339.0
387.0592041015625	254.0
403.05291748046875	1289.0
421.0650329589844	749.0
423.3352966308594	213.0
463.0845947265625	162.0
535.0889892578125	129.0
565.1868896484375	143.0
675.2162475585938	271.0
833.3368530273438	287.0
861.3477783203125	279.0
901.406494140625	122.0
943.3707275390625	67.0
1003.4200439453125	776.0
1004.4467163085938	445.0
1005.4539184570312	116.0
1007.0333251953125	84.0
END IONS


BEGIN IONS
PEPMASS=499.8117
CHARGE=3-
MSLEVEL=2
NAME=Psolusoside O
FEATURE_ID=24
RTINSECONDS=491.99999999999994
SOURCE_INSTRUMENT=LC-ESI-qTof
IONMODE=Negative
SCANS=24
SMILES=C[C@]1(C2)[C@]3([H])CC[C@@]4([H])C(C)(C)[C@@H](O[C@@H]([C@@H]5O[C@@H]([C@@H]6O)O[C@H](CO)[C@@H](O[C@@H]([C@@H]7O)O[C@H](COS(=O)([O-])=O)[C@@H](O)[C@@H]7O[C@@H]([C@@H]8O)O[C@H](COS(=O)([O-])=O)[C@@H](O)[C@@H]8OC)[C@@H]6O)OC[C@@H](O[C@@H]([C@@H]9OS(=O)([O-])=O)O[C@H](CO)[C@@H](O)[C@@H]9O)[C@@H]5O)CC[C@]4(C)C3=CC[C@]1(C%10=O)[C@]([C@](C)(CCCC(C)=C)O%10)([H])C2=O.[Na+].[Na+].[Na+]
ORGANISM=Psolus fabricii
DATACOLLECTOR=Roman Popov
96.95977020263672	4416.0
97.22766876220703	77.0
97.43196105957031	64.0
102.02688598632812	194.0
138.9662322998047	1020.0
150.970947265625	694.0
167.6176300048828	329.0
222.9898681640625	749.0
234.00888061523438	534.0
241.00001525878906	11293.0
242.00222778320312	647.0
242.9917449951172	434.0
248.0093994140625	7484.0
248.510009765625	1025.0
249.0086212158203	726.0
255.01576232910156	2431.0
257.0163269042969	2041.0
273.02520751953125	2226.0
285.0249328613281	1605.0
315.0342102050781	680.0
321.0412292480469	586.0
329.03460693359375	6660.0
329.53656005859375	1687.0
330.0360412597656	775.0
330.53875732421875	155.0
343.7026672363281	476.0
345.054931640625	397.0
359.0498962402344	313.0
372.0597229003906	150.0
399.0549011230469	1401.0
403.05926513671875	509.0
417.0753173828125	1038.0
423.3222961425781	189.0
435.0814208984375	881.0
448.4665832519531	108.0
458.8391418457031	112.0
485.1552429199219	168.0
499.8104248046875	13418.0
500.14617919921875	8496.0
500.4785461425781	5861.0
500.81451416015625	2220.0
501.150634765625	716.0
501.4833068847656	413.0
501.81964111328125	167.0
502.15960693359375	124.0
502.92852783203125	73.0
505.1535949707031	219.0
537.0799560546875	126.0
552.1705322265625	175.0
561.1133422851562	308.0
579.1192626953125	269.0
597.119873046875	100.0
605.188720703125	276.0
607.2474975585938	273.0
622.2140502929688	1108.0
623.2199096679688	328.0
623.7448120117188	108.0
629.2164306640625	21198.0
629.7200317382812	12216.0
630.2159423828125	7022.0
630.716064453125	2013.0
631.2242431640625	481.0
633.1915893554688	649.0
633.69287109375	530.0
634.1983032226562	466.0
634.7198486328125	152.0
639.2117919921875	126.0
646.2445678710938	240.0
653.2269897460938	458.0
656.2361450195312	384.0
660.2346801757812	392.0
666.2512817382812	161.0
680.2242431640625	902.0
680.7396240234375	762.0
681.2552490234375	346.0
687.2506103515625	294.0
701.2274780273438	1241.0
701.7549438476562	827.0
702.2575073242188	317.0
841.3688354492188	581.0
959.4208984375	105.0
1003.4151611328125	2246.0
1004.4218139648438	997.0
1005.4190063476562	610.0
1006.41162109375	120.0
1025.389892578125	169.0
1065.4150390625	89.0
1080.4246826171875	118.0
1119.45751953125	158.0
1161.4658203125	734.0
1162.4896240234375	592.0
1163.48681640625	206.0
1180.4293212890625	161.0
END IONS


BEGIN IONS
PEPMASS=494.4795
CHARGE=3-
MSLEVEL=2
NAME=Psolusoside M
FEATURE_ID=25
RTINSECONDS=552.0
SOURCE_INSTRUMENT=LC-ESI-qTof
IONMODE=Negative
SCANS=25
SMILES=C[C@]1(C2)[C@]3([H])CC[C@@]4([H])C(C)(C)[C@@H](O[C@@H]([C@@H]5O[C@@H]([C@@H]6O)O[C@H](C)[C@@H](O[C@@H]([C@@H]7O)O[C@H](COS(=O)([O-])=O)[C@@H](O)[C@@H]7O[C@@H]([C@@H]8O)O[C@H](COS(=O)([O-])=O)[C@@H](O)[C@@H]8OC)[C@@H]6O)OC[C@@H](O[C@@H]([C@@H]9OS(=O)([O-])=O)O[C@H](CO)[C@@H](O)[C@@H]9O)[C@@H]5O)CC[C@]4(C)C3=CC[C@]1(C%10=O)[C@]([C@](C)(CCCC(C)=C)O%10)([H])C2=O.[Na+].[Na+].[Na+]
ORGANISM=Psolus fabricii
DATACOLLECTOR=Roman Popov
96.9598159790039	1999.0
138.96817016601562	477.0
180.97096252441406	161.0
222.99234008789062	426.0
241.00013732910156	3903.0
248.0070343017578	2531.0
255.01336669921875	1175.0
257.013916015625	954.0
273.0227355957031	790.0
277.0334167480469	1038.0
285.0384216308594	122.0
313.0260009765625	179.0
321.0385437011719	2095.0
322.0475769042969	179.0
349.6950988769531	157.0
387.0562744140625	322.0
399.05828857421875	357.0
417.0755310058594	398.0
435.0849304199219	181.0
453.82177734375	114.0
479.8155822753906	70.0
494.47833251953125	4749.0
494.8158264160156	3645.0
495.14990234375	2866.0
495.4841003417969	1514.0
495.81842041015625	501.0
496.1598815917969	255.0
496.476806640625	123.0
497.1462097167969	162.0
497.6714782714844	93.0
544.6639404296875	127.0
563.0735473632812	106.0
581.1411743164062	86.0
597.16650390625	117.0
599.23095703125	167.0
614.220458984375	433.0
615.7021484375	115.0
621.22119140625	6807.0
621.7216186523438	5477.0
622.2222290039062	2373.0
622.7230834960938	1426.0
623.22412109375	319.0
623.7174682617188	167.0
624.203125	85.0
625.2026977539062	370.0
638.1854858398438	136.0
645.2246704101562	399.0
648.6661376953125	35.0
652.2379150390625	179.0
658.2301635742188	67.0
672.705322265625	401.0
693.243408203125	478.0
694.2426147460938	445.0
841.3784790039062	153.0
987.4174194335938	826.0
988.4309692382812	462.0
989.4450073242188	281.0
1009.4130249023438	83.0
1103.4383544921875	118.0
1145.48486328125	521.0
1147.5079345703125	129.0
1164.490478515625	95.0
END IONS


BEGIN IONS
PEPMASS=1273.5144
CHARGE=1-
MSLEVEL=2
NAME=Kuriloside A
FEATURE_ID=26
RTINSECONDS=450.0
SOURCE_INSTRUMENT=LC-ESI-qTof
IONMODE=Negative
SCANS=26
SMILES=C[C@]12[C@]3([H])CC[C@@]4([H])C(C)(C)[C@@H](O[C@@H]([C@@H]5O[C@@H]([C@@H]6O)O[C@H](C)[C@@H](O[C@@H]([C@@H]7O)O[C@H](CO)[C@@H](O)[C@@H]7O)[C@@H]6O)OC[C@@H](O[C@@H]([C@@H]8O)O[C@H](COS(=O)([O-])=O)[C@@H](O)[C@@H]8O[C@@H]([C@@H]9O)O[C@H](CO)[C@@H](O)[C@@H]9OC)[C@@H]5O)CC[C@]4(C)C3=CC[C@]1(C)[C@](C(C)=O)([H])[C@H](OC(C)=O)C2.[Na+]
ORGANISM=Thyonidium (=Duasmodactyla) kurilensis
DATACOLLECTOR=Roman Popov
79.95939636230469	404.0
96.95977783203125	8843.0
97.29783630371094	145.0
97.41637420654297	86.0
97.5037612915039	77.0
97.82713317871094	59.0
98.07118225097656	42.0
98.96549224853516	68.0
113.0234375	1287.0
122.97341918945312	254.0
142.0203857421875	473.0
164.9803009033203	489.0
194.99510192871094	507.0
222.99038696289062	3967.0
224.04437255859375	260.0
241.00303649902344	2187.0
255.01637268066406	507.0
326.2257995605469	113.0
355.2629089355469	704.0
359.065673828125	541.0
388.05584716796875	284.0
401.0792236328125	570.0
417.0697937011719	20071.0
418.07110595703125	1627.0
419.07037353515625	490.0
435.06591796875	463.0
461.0945129394531	3023.0
462.0929260253906	332.0
477.0918884277344	320.0
507.1069641113281	314.0
533.1175537109375	748.0
565.1092529296875	3983.0
566.1129150390625	616.0
567.11376953125	163.0
633.3758544921875	87.0
689.2300415039062	48.0
729.3187255859375	251.0
769.2994384765625	315.0
847.3323364257812	398.0
857.2259521484375	373.0
875.341796875	386.0
876.3756713867188	87.0
887.3783569335938	99.0
905.3803100585938	2574.0
906.37939453125	862.0
907.3885498046875	164.0
915.3527221679688	170.0
933.3885498046875	318.0
965.4053344726562	152.0
993.3983154296875	213.0
997.3479614257812	260.0
1007.3917846679688	137.0
1021.3972778320312	264.0
1037.41796875	638.0
1038.456787109375	313.0
1049.365478515625	212.0
1051.43505859375	1787.0
1052.43994140625	771.0
1053.4451904296875	218.0
1061.3916015625	131.0
1077.4000244140625	933.0
1078.4276123046875	350.0
1087.405517578125	207.0
1115.417724609375	153.0
1133.555908203125	104.0
1155.4482421875	1734.0
1156.4532470703125	704.0
1157.4586181640625	201.0
1181.393310546875	136.0
1183.4425048828125	1516.0
1184.4486083984375	747.0
1185.43896484375	292.0
1197.469482421875	236.0
1213.4891357421875	9267.0
1214.491455078125	3940.0
1215.48876953125	894.0
1216.491943359375	200.0
1273.516357421875	307.0
END IONS


BEGIN IONS
PEPMASS=1317.5413
CHARGE=1-
MSLEVEL=2
NAME=Kuriloside A1
FEATURE_ID=27
RTINSECONDS=582.0
SOURCE_INSTRUMENT=LC-ESI-qTof
IONMODE=Negative
SCANS=27
SMILES=C[C@]12[C@]3([H])CC[C@@]4([H])C(C)(C)[C@@H](O[C@@H]([C@@H]5O[C@@H]([C@@H]6O)O[C@H](C)[C@@H](O[C@@H]([C@@H]7O)O[C@H](CO)[C@@H](O)[C@@H]7O)[C@@H]6O)OC[C@@H](O[C@@H]([C@@H]8O)O[C@H](COS(=O)([O-])=O)[C@@H](O)[C@@H]8O[C@@H]([C@@H]9O)O[C@H](CO)[C@@H](O)[C@@H]9OC)[C@@H]5O)CC[C@]4(C)C3=CC[C@]1(C)[C@]([C@](C)(OC(C)=O)[H])([H])[C@@H](OC(C)=O)C2.[Na+]
ORGANISM=Thyonidium (=Duasmodactyla) kurilensis
DATACOLLECTOR=Roman Popov
79.96350860595703	236.0
96.961181640625	8910.0
97.29300689697266	121.0
97.50672912597656	77.0
97.80039978027344	48.0
98.95904541015625	177.0
113.02325439453125	1267.0
123.3064956665039	312.0
141.01602172851562	489.0
150.96514892578125	410.0
161.04869079589844	612.0
195.00363159179688	451.0
222.9900360107422	4969.0
223.98724365234375	256.0
224.99615478515625	289.0
241.0001983642578	2022.0
255.01596069335938	565.0
359.0621337890625	519.0
387.0563659667969	403.0
401.075439453125	510.0
417.0691223144531	34839.0
418.07366943359375	2537.0
419.07293701171875	565.0
435.0652160644531	498.0
461.09716796875	2892.0
462.0989990234375	284.0
477.084228515625	400.0
507.0990295410156	333.0
533.11669921875	917.0
549.11083984375	573.0
565.1045532226562	5651.0
566.112060546875	567.0
567.1166381835938	152.0
617.3701782226562	180.0
695.1549682617188	138.0
713.3302001953125	156.0
773.310546875	77.0
857.2245483398438	922.0
858.2337646484375	205.0
859.3408203125	1085.0
860.3558959960938	312.0
873.2372436523438	296.0
875.2328491210938	306.0
889.3839111328125	4314.0
890.3930053710938	1242.0
891.3837890625	332.0
901.2410278320312	44.0
917.3944702148438	320.0
949.4010009765625	946.0
950.433837890625	362.0
977.3997802734375	104.0
991.3900146484375	342.0
997.3463745117188	459.0
1003.3956909179688	154.0
1005.3944702148438	983.0
1006.4221801757812	326.0
1009.3678588867188	107.0
1019.4113159179688	253.0
1021.4259643554688	1136.0
1022.4315185546875	673.0
1023.4628295898438	115.0
1035.44189453125	3918.0
1036.444091796875	1501.0
1037.44677734375	332.0
1038.4449462890625	85.0
1049.379150390625	354.0
1061.384765625	130.0
1063.425048828125	238.0
1077.403564453125	737.0
1078.4310302734375	305.0
1079.4019775390625	139.0
1081.4542236328125	275.0
1088.561279296875	190.0
1095.466552734375	810.0
1096.4818115234375	367.0
1115.416015625	151.0
1140.42431640625	135.0
1153.421630859375	285.0
1155.4517822265625	1055.0
1156.462158203125	549.0
1157.483642578125	116.0
1167.4483642578125	18190.0
1168.453125	6956.0
1169.4530029296875	1242.0
1181.462158203125	3214.0
1182.4674072265625	1813.0
1183.4786376953125	1328.0
1184.4793701171875	595.0
1185.4588623046875	134.0
1197.4949951171875	45665.0
1198.4962158203125	19745.0
1199.497802734375	4023.0
1227.4857177734375	177.0
1257.5167236328125	5946.0
1258.520263671875	2812.0
1259.5185546875	718.0
1260.52294921875	132.0
1318.5068359375	106.0
END IONS


BEGIN IONS
PEPMASS=1213.492
CHARGE=1-
MSLEVEL=2
NAME=Kuriloside A2
FEATURE_ID=28
RTINSECONDS=570.0
SOURCE_INSTRUMENT=LC-ESI-qTof
IONMODE=Negative
SCANS=28
SMILES=C[C@]12[C@]3([H])CC[C@@]4([H])C(C)(C)[C@@H](O[C@@H]([C@@H]5O[C@@H]([C@@H]6O)O[C@H](C)[C@@H](O[C@@H]([C@@H]7O)O[C@H](CO)[C@@H](O)[C@@H]7O)[C@@H]6O)OC[C@@H](O[C@@H]([C@@H]8O)O[C@H](COS(=O)([O-])=O)[C@@H](O)[C@@H]8O[C@@H]([C@@H]9O)O[C@H](CO)[C@@H](O)[C@@H]9OC)[C@@H]5O)CC[C@]4(C)C3=CC[C@]1(C)C(C(C)=O)=CC2.[Na+]
ORGANISM=Thyonidium (=Duasmodactyla) kurilensis
DATACOLLECTOR=Roman Popov
79.95349884033203	280.0
96.95948791503906	7311.0
97.33653259277344	106.0
97.64712524414062	78.0
97.95664978027344	73.0
98.95733642578125	223.0
113.02141571044922	945.0
141.0177001953125	414.0
163.9783477783203	395.0
194.99893188476562	592.0
222.99208068847656	2311.0
240.99986267089844	1377.0
255.02569580078125	297.0
355.2618408203125	608.0
401.06219482421875	328.0
417.06854248046875	9009.0
418.07305908203125	705.0
419.0626220703125	243.0
433.0623474121094	177.0
461.0965270996094	2390.0
462.091552734375	223.0
477.0904541015625	229.0
533.1123046875	513.0
565.1075439453125	2078.0
566.114990234375	287.0
567.138427734375	102.0
729.3080444335938	135.0
769.297119140625	255.0
857.1909790039062	171.0
875.3438720703125	289.0
905.3870849609375	696.0
915.3643188476562	156.0
933.4050903320312	132.0
1021.38916015625	150.0
1037.4249267578125	157.0
1049.35205078125	233.0
1051.43701171875	528.0
1077.4019775390625	805.0
1087.391845703125	159.0
1125.4141845703125	84.0
1155.4447021484375	406.0
1183.4334716796875	771.0
1184.477783203125	288.0
1213.4854736328125	1042.0
1214.50439453125	480.0
1215.5677490234375	39.0
END IONS


BEGIN IONS
PEPMASS=1231.5036
CHARGE=1-
MSLEVEL=2
NAME=Kuriloside A3
FEATURE_ID=29
RTINSECONDS=306.0
SOURCE_INSTRUMENT=LC-ESI-qTof
IONMODE=Negative
SCANS=29
SMILES=C[C@]12C3CC[C@@]4([H])C(C)(C)[C@@H](O[C@@H]([C@@H]5O[C@@H]([C@@H]6O)O[C@H](C)[C@@H](O[C@@H]([C@@H]7O)O[C@H](CO)[C@@H](O)[C@@H]7O)[C@@H]6O)OC[C@@H](O[C@@H]([C@@H]8O)O[C@H](COS(=O)([O-])=O)[C@@H](O)[C@@H]8O[C@@H]([C@@H]9O)O[C@H](CO)[C@@H](O)[C@@H]9OC)[C@@H]5O)CC[C@]4(C)C3=CC[C@]1(C)[C@](C(C)=O)([H])[C@H](O)C2.[Na+]
ORGANISM=Thyonidium (=Duasmodactyla) kurilensis
DATACOLLECTOR=Roman Popov
96.95941925048828	5167.0
97.2413558959961	127.0
97.38325500488281	65.0
113.0213394165039	566.0
138.9752655029297	237.0
164.98374938964844	265.0
194.98997497558594	375.0
222.98956298828125	1365.0
240.99969482421875	1337.0
259.0192565917969	40.0
285.0299072265625	131.0
355.2705383300781	284.0
373.2858581542969	209.0
417.07147216796875	5529.0
418.0727844238281	533.0
461.09619140625	1316.0
533.1009521484375	245.0
565.1033935546875	1428.0
747.3115844726562	160.0
857.2412719726562	122.0
923.38671875	768.0
1055.427734375	316.0
1069.462158203125	443.0
1115.4083251953125	149.0
1231.495849609375	1449.0
1232.505615234375	667.0
1233.532470703125	131.0
1234.770751953125	54.0
END IONS


BEGIN IONS
PEPMASS=1155.4891
CHARGE=1-
MSLEVEL=2
NAME=Kuriloside C1
FEATURE_ID=30
RTINSECONDS=720.0
SOURCE_INSTRUMENT=LC-ESI-qTof
IONMODE=Negative
SCANS=30
SMILES=C[C@]12[C@]3([H])CC[C@@]4([H])C(C)(C)[C@@H](O[C@@H]([C@@H]5O[C@@H]([C@@H]6O)O[C@H](C)[C@@H](O)[C@@H]6O)OC[C@@H](O[C@@H]([C@@H]7O)O[C@H](COS(=O)([O-])=O)[C@@H](O)[C@@H]7O[C@@H]([C@@H]8O)O[C@H](CO)[C@@H](O)[C@@H]8OC)[C@@H]5O)CC[C@]4(C)C3=CC[C@]1(C)[C@]([C@](C)(OC(C)=O)[H])([H])[C@@H](OC(C)=O)C2.[Na+]
ORGANISM=Thyonidium (=Duasmodactyla) kurilensis
DATACOLLECTOR=Roman Popov
79.96611022949219	224.0
96.96090698242188	7931.0
97.48303985595703	79.0
97.67353820800781	81.0
97.96432495117188	76.0
113.02461242675781	1056.0
122.98163604736328	268.0
150.96083068847656	344.0
164.98361206054688	499.0
194.99203491210938	503.0
222.99176025390625	3038.0
241.00196838378906	1440.0
255.01776123046875	418.0
359.06109619140625	282.0
398.9719543457031	58.0
417.0711669921875	12649.0
418.07568359375	957.0
419.0684814453125	163.0
433.06829833984375	151.0
461.0958557128906	2152.0
462.1214599609375	174.0
477.09320068359375	144.0
533.1188354492188	572.0
565.106689453125	2773.0
566.1066284179688	423.0
567.1262817382812	136.0
695.169677734375	394.0
713.2057495117188	199.0
767.22802734375	189.0
829.3289794921875	299.0
835.2982177734375	227.0
843.353271484375	123.0
859.352294921875	948.0
860.3534545898438	378.0
873.356201171875	235.0
887.31787109375	304.0
889.3861083984375	693.0
890.4140014648438	443.0
900.3228149414062	92.0
915.3629760742188	443.0
926.4193725585938	97.0
953.362060546875	80.0
975.3275146484375	60.0
993.3938598632812	426.0
1003.3827514648438	516.0
1005.3965454101562	6449.0
1006.3992309570312	2308.0
1007.3973388671875	490.0
1008.4010009765625	168.0
1019.4133911132812	1653.0
1020.4129028320312	541.0
1021.4230346679688	377.0
1035.4439697265625	2654.0
1036.441162109375	944.0
1037.43359375	217.0
END IONS


BEGIN IONS
PEPMASS=1489.6133
CHARGE=1-
MSLEVEL=2
NAME=Kuriloside D
FEATURE_ID=31
RTINSECONDS=540.0
SOURCE_INSTRUMENT=LC-ESI-qTof
IONMODE=Negative
SCANS=31
SMILES=C[C@]1(C2)[C@]3([H])CC[C@@]4([H])C(C)(C)[C@@H](O[C@@H]([C@@H]5O[C@@H]([C@@H]6O)O[C@H](C)[C@@H](O[C@@H]([C@@H]7O)O[C@H](CO)[C@@H](O)[C@@H]7O[C@@H]([C@@H]8O)O[C@H](CO)[C@@H](O)[C@@H]8O)[C@@H]6O)OC[C@@H](O[C@@H]([C@@H]9O)O[C@H](COS(=O)([O-])=O)[C@@H](O)[C@@H]9O[C@@H]([C@@H]%10O)O[C@H](CO)[C@@H](O)[C@@H]%10OC)[C@@H]5O)CC[C@]4(C)C3=CC[C@]1(C)[C@]([C@](C)(C(CCC(C)=C)=O)O)([H])C2=O.[Na+]
ORGANISM=Thyonidium (=Duasmodactyla) kurilensis
DATACOLLECTOR=Roman Popov
96.96086120605469	1148.0
113.2549057006836	298.0
222.9893035888672	621.0
241.0116729736328	298.0
417.07098388671875	6335.0
418.07550048828125	537.0
419.06182861328125	167.0
461.09564208984375	454.0
533.0966796875	185.0
565.1102294921875	815.0
607.3509521484375	165.0
879.36865234375	1595.0
880.3720092773438	498.0
907.3888549804688	148.0
1019.2766723632812	285.0
1025.42236328125	779.0
1036.2523193359375	71.0
1155.4908447265625	93.0
1171.41748046875	278.0
1173.46875	312.0
1187.480224609375	1390.0
1188.482666015625	727.0
1189.4747314453125	143.0
1239.4560546875	380.0
1259.503173828125	109.0
1293.48291015625	61.0
1319.478271484375	638.0
1321.7989501953125	121.0
1333.4964599609375	3414.0
1334.5009765625	1670.0
1335.505859375	452.0
1349.52734375	45230.0
1350.5321044921875	21522.0
1351.5313720703125	3870.0
1377.52001953125	96.0
1471.5721435546875	84.0
1489.6116943359375	493.0
1490.6490478515625	224.0
END IONS


BEGIN IONS
PEPMASS=1507.6279
CHARGE=1-
MSLEVEL=2
NAME=Kuriloside D1
FEATURE_ID=32
RTINSECONDS=318.0
SOURCE_INSTRUMENT=LC-ESI-qTof
IONMODE=Negative
SCANS=32
SMILES=C[C@]1(C2)[C@]3([H])CC[C@@]4([H])C(C)(C)[C@@H](O[C@@H]([C@@H]5O[C@@H]([C@@H]6O)O[C@H](C)[C@@H](O[C@@H]([C@@H]7O)O[C@H](CO)[C@@H](O)[C@@H]7O[C@@H]([C@@H]8O)O[C@H](CO)[C@@H](O)[C@@H]8O)[C@@H]6O)OC[C@@H](O[C@@H]([C@@H]9O)O[C@H](COS(=O)([O-])=O)[C@@H](O)[C@@H]9O[C@@H]([C@@H]%10O)O[C@H](CO)[C@@H](O)[C@@H]%10OC)[C@@H]5O)CC[C@]4(C)C3=CC[C@]1(C)[C@]([C@](C)(C(CCC(C)(O)C)=O)O)([H])C2=O.[Na+]
ORGANISM=Thyonidium (=Duasmodactyla) kurilensis
DATACOLLECTOR=Roman Popov
96.96236419677734	888.0
222.9915313720703	688.0
417.07073974609375	4410.0
418.07525634765625	447.0
419.0810241699219	145.0
461.085205078125	146.0
565.10986328125	513.0
607.3739624023438	64.0
769.40478515625	94.0
879.3634643554688	1060.0
880.3856201171875	387.0
1019.276123046875	300.0
1025.421875	599.0
1037.4783935546875	83.0
1156.39306640625	67.0
1173.457275390625	328.0
1187.47412109375	1302.0
1188.4820556640625	628.0
1189.4903564453125	158.0
1211.407470703125	83.0
1239.455322265625	174.0
1265.478271484375	81.0
1293.5106201171875	80.0
1319.4832763671875	348.0
1333.49560546875	2992.0
1334.500244140625	1629.0
1335.505126953125	262.0
1336.4930419921875	131.0
1349.526611328125	49822.0
1350.5313720703125	23919.0
1351.536376953125	4413.0
1391.540771484375	92.0
1489.616943359375	193.0
1507.613037109375	760.0
1508.632080078125	467.0
1509.688232421875	141.0
END IONS


BEGIN IONS
PEPMASS=1231.5034
CHARGE=1-
MSLEVEL=2
NAME=Kuriloside E
FEATURE_ID=33
RTINSECONDS=486.0
SOURCE_INSTRUMENT=LC-ESI-qTof
IONMODE=Negative
SCANS=33
SMILES=C[C@]12[C@]3([H])CC[C@@]4([H])C(C)(C)[C@@H](O[C@@H]([C@@H]5O[C@@H]([C@@H]6O)O[C@H](CO)[C@@H](O[C@@H]([C@@H]7O)O[C@H](CO)[C@@H](O)[C@@H]7O)[C@@H]6O)OC[C@@H](O[C@@H]([C@@H]8O)O[C@H](COS(=O)([O-])=O)[C@@H](O)[C@@H]8O[C@@H]([C@@H]9O)O[C@H](CO)[C@@H](O)[C@@H]9OC)[C@@H]5O)CC[C@]4(C)C3=CC[C@]1(C)[C@](C(C)=O)([H])CC2.[Na+]
ORGANISM=Thyonidium (=Duasmodactyla) kurilensis
DATACOLLECTOR=Roman Popov
79.95748901367188	679.0
96.96073913574219	11439.0
97.27852630615234	167.0
97.46882629394531	91.0
97.66712188720703	62.0
97.95790100097656	135.0
98.95702362060547	263.0
100.92440795898438	31.0
113.02442169189453	1858.0
122.9814224243164	304.0
138.96932983398438	483.0
143.81280517578125	658.0
164.98739624023438	543.0
194.993896484375	931.0
222.9913787841797	4291.0
224.6680450439453	175.0
241.0015411376953	2535.0
255.01731872558594	501.0
283.00732421875	162.0
341.051513671875	231.0
355.2547607421875	161.0
359.06048583984375	404.0
389.0348815917969	299.0
401.0735778808594	876.0
403.07672119140625	109.0
417.0704345703125	17881.0
418.0717468261719	1453.0
419.0677795410156	367.0
433.0741271972656	294.0
461.0950622558594	3761.0
462.09686279296875	560.0
477.08203125	289.0
507.10382080078125	422.0
533.117919921875	818.0
549.0860595703125	371.0
565.105712890625	3070.0
566.1132202148438	520.0
567.12158203125	162.0
731.3304443359375	370.0
873.2098388671875	243.0
893.386474609375	278.0
907.397216796875	3017.0
908.3973999023438	940.0
909.393310546875	259.0
935.3976440429688	233.0
1055.425048828125	568.0
1069.444091796875	1702.0
1070.4522705078125	700.0
1071.4505615234375	180.0
1173.47265625	131.0
1231.4984130859375	4609.0
1232.5025634765625	2061.0
1233.5072021484375	611.0
1234.4788818359375	96.0
1235.7620849609375	60.0
END IONS


BEGIN IONS
PEPMASS=1407.5736
CHARGE=1-
MSLEVEL=2
NAME=Kuriloside F
FEATURE_ID=34
RTINSECONDS=306.0
SOURCE_INSTRUMENT=LC-ESI-qTof
IONMODE=Negative
SCANS=34
SMILES=C[C@]12[C@]3([H])CC[C@@]4([H])C(C)(C)[C@@H](O[C@@H]([C@@H]5O[C@@H]([C@@H]6O)O[C@H](C)[C@@H](O[C@@H]([C@@H]7O)O[C@H](CO)[C@@H](O)[C@@H]7O[C@@H]([C@@H]8O)O[C@H](CO)[C@@H](O)[C@@H]8OC)[C@@H]6O)OC[C@@H](O[C@@H]([C@@H]9O)O[C@H](COS(=O)([O-])=O)[C@@H](O)[C@@H]9O[C@@H]([C@@H]%10O)O[C@H](CO)[C@@H](O)[C@@H]%10OC)[C@@H]5O)CC[C@]4(C)C3=CC[C@]1(C)[C@](C(C)=O)([H])[C@H](O)C2.[Na+]
ORGANISM=Thyonidium (=Duasmodactyla) kurilensis
DATACOLLECTOR=Roman Popov
79.95890045166016	318.0
96.95917510986328	8101.0
97.25357818603516	183.0
97.3299789428711	96.0
97.48442840576172	119.0
97.63743591308594	56.0
97.95632934570312	92.0
98.9554443359375	97.0
113.0244140625	2141.0
124.01782989501953	317.0
143.03475952148438	737.0
161.04393005371094	514.0
165.05642700195312	504.0
194.993896484375	432.0
222.99136352539062	5290.0
224.06663513183594	254.0
241.0015411376953	1899.0
255.01730346679688	831.0
317.0702819824219	139.0
355.26068115234375	888.0
359.0604553222656	423.0
373.272705078125	1056.0
389.0691833496094	626.0
401.07672119140625	536.0
417.0704345703125	38797.0
418.07171630859375	3225.0
419.07098388671875	681.0
435.0697937011719	716.0
461.09503173828125	2965.0
462.09686279296875	282.0
477.08544921875	333.0
507.1002502441406	523.0
533.1178588867188	823.0
549.1119384765625	630.0
565.105712890625	5278.0
566.1131591796875	642.0
567.1065063476562	292.0
651.3712768554688	288.0
695.1600952148438	98.0
747.3269653320312	399.0
813.4134521484375	122.0
893.3722534179688	183.0
905.3936767578125	185.0
923.3892211914062	8560.0
924.3885498046875	2506.0
925.3836059570312	480.0
926.384033203125	125.0
951.3896484375	643.0
965.4140625	142.0
1033.2816162109375	935.0
1034.313232421875	289.0
1051.3260498046875	286.0
1055.43017578125	107.0
1069.4490966796875	4125.0
1070.4521484375	1354.0
1071.4505615234375	319.0
1072.4234619140625	93.0
1097.450439453125	254.0
1213.509033203125	232.0
1231.498291015625	5436.0
1232.5025634765625	2562.0
1233.507080078125	516.0
1234.5010986328125	110.0
1253.4783935546875	372.0
1291.5035400390625	334.0
1317.548095703125	222.0
1349.537109375	225.0
1377.5123291015625	114.0
1389.565185546875	324.0
1407.56494140625	66942.0
1408.5672607421875	37427.0
1409.570068359375	7630.0
END IONS


BEGIN IONS
PEPMASS=743.2591
CHARGE=2-
MSLEVEL=2
NAME=Kuriloside G
FEATURE_ID=35
RTINSECONDS=282.0
SOURCE_INSTRUMENT=LC-ESI-qTof
IONMODE=Negative
SCANS=35
SMILES=C[C@]12C3CC[C@@]4([H])C(C)(C)[C@@H](O[C@@H]([C@@H]5O[C@@H]([C@@H]6O)O[C@H](C)[C@@H](O[C@@H]([C@@H]7O)O[C@H](CO)[C@@H](O)[C@@H]7O[C@@H]([C@@H]8O)O[C@H](COS(=O)([O-])=O)[C@@H](O)[C@@H]8OC)[C@@H]6O)OC[C@@H](O[C@@H]([C@@H]9O)O[C@H](COS(=O)([O-])=O)[C@@H](O)[C@@H]9O[C@@H]([C@@H]%10O)O[C@H](CO)[C@@H](O)[C@@H]%10OC)[C@@H]5O)CC[C@]4(C)C3=CC[C@]1(C)[C@](C(C)=O)([H])[C@H](O)C2.[Na+].[Na+]
ORGANISM=Thyonidium (=Duasmodactyla) kurilensis
DATACOLLECTOR=Roman Popov
79.95748138427734	1135.0
85.02928161621094	635.0
95.02021789550781	545.0
96.96073150634766	52772.0
97.83120727539062	154.0
97.95789337158203	515.0
98.0361328125	91.0
98.15512084960938	120.0
98.28201293945312	134.0
98.50936889648438	95.0
98.59724426269531	86.0
98.95701599121094	1657.0
99.23710632324219	100.0
99.50341033935547	71.0
99.7353286743164	104.0
100.0955810546875	43.0
101.02446746826172	937.0
102.02789306640625	82.0
113.02440643310547	6046.0
113.37422180175781	111.0
113.50386047363281	79.0
113.61166381835938	71.0
114.02820587158203	350.0
115.00931549072266	86.0
122.97264862060547	1122.0
125.02323913574219	1235.0
127.0462417602539	380.0
131.02511596679688	167.0
138.96932983398438	1077.0
143.03286743164062	2026.0
150.97027587890625	2910.0
152.96759033203125	478.0
161.03590393066406	1033.0
164.9833221435547	2096.0
168.9805908203125	1607.0
175.0546875	668.0
179.0000762939453	1295.0
180.98501586914062	711.0
194.99609375	2757.0
197.01210021972656	3582.0
198.0317840576172	259.0
204.98513793945312	1067.0
208.9761199951172	151.0
222.99136352539062	19012.0
223.9932861328125	1069.0
225.00221252441406	1373.0
227.0220947265625	1893.0
228.96726989746094	176.0
239.0155487060547	829.0
241.00152587890625	11387.0
242.0037384033203	789.0
243.00558471679688	392.0
248.00843811035156	598.0
255.01730346679688	150183.0
256.0203857421875	7983.0
257.01531982421875	3925.0
258.0172424316406	363.0
270.9985656738281	700.0
273.0293884277344	14890.0
274.0306396484375	1022.0
275.0284729003906	699.0
287.07965087890625	113.0
315.0386047363281	1197.0
322.01495361328125	171.0
327.0522155761719	227.0
341.06317138671875	335.0
345.0506286621094	656.0
353.1039733886719	165.0
355.26068115234375	1103.0
359.0634460449219	1174.0
369.0520324707031	816.0
373.272705078125	1596.0
374.2750244140625	345.0
387.0576477050781	1138.0
389.072265625	1312.0
399.0501708984375	638.0
401.07672119140625	2132.0
402.10302734375	262.0
417.0704040527344	82921.0
418.07171630859375	8816.0
419.07098388671875	3578.0
420.0746765136719	333.0
433.0642395019531	4482.0
434.0680847167969	592.0
435.0796813964844	6079.0
436.0858459472656	811.0
437.07666015625	304.0
461.09503173828125	4478.0
462.1002502441406	723.0
463.0997619628906	234.0
469.08526611328125	142.0
475.10919189453125	8440.0
476.11578369140625	1431.0
477.0957946777344	2039.0
478.0975646972656	356.0
488.31622314453125	241.0
501.1768798828125	324.0
503.1072692871094	800.0
504.32763671875	74.0
507.1002197265625	1044.0
519.09814453125	337.0
521.1168212890625	2537.0
522.1240234375	556.0
523.1358032226562	102.0
533.1141967773438	1070.0
535.1306762695312	678.0
537.1143798828125	241.0
542.1079711914062	204.0
547.1321411132812	4150.0
548.1382446289062	991.0
549.1156616210938	1025.0
550.1087646484375	189.0
556.119873046875	2427.0
556.6232299804688	1053.0
557.123046875	582.0
557.6193237304688	206.0
563.127197265625	14587.0
564.129150390625	2804.0
565.1094360351562	8007.0
565.6281127929688	495.0
566.1131591796875	1342.0
567.1102294921875	625.0
568.108154296875	109.0
574.216552734375	382.0
579.1206665039062	600.0
581.1384887695312	2569.0
582.1410522460938	550.0
583.1406860351562	198.0
592.1490478515625	180.0
595.1144409179688	94.0
623.1502075195312	2636.0
624.15283203125	739.0
625.1483764648438	270.0
633.1690673828125	818.0
634.1796875	202.0
638.222412109375	163.0
646.225830078125	516.0
649.1624145507812	877.0
651.3470458984375	374.0
652.364013671875	186.0
655.2255249023438	4668.0
655.727294921875	2922.0
656.2293090820312	1475.0
656.7274780273438	463.0
657.23388671875	224.0
657.7081298828125	92.0
666.20361328125	852.0
666.7218017578125	547.0
667.2198486328125	245.0
677.1618041992188	476.0
685.2146606445312	1245.0
686.228759765625	524.0
686.7422485351562	153.0
692.24169921875	188.0
695.1683959960938	1129.0
698.26416015625	331.0
706.2311401367188	68.0
713.183349609375	531.0
714.2305908203125	621.0
721.2728881835938	174.0
727.2666625976562	365.0
728.7294921875	306.0
734.27001953125	899.0
735.259765625	386.0
743.2620239257812	140669.0
743.7620239257812	114202.0
744.2621459960938	51238.0
744.762451171875	18878.0
745.2628784179688	5046.0
769.3033447265625	96.0
795.4006958007812	66.0
828.2535400390625	141.0
857.2205810546875	938.0
858.248291015625	337.0
875.2334594726562	397.0
876.253173828125	242.0
893.3721923828125	659.0
894.4071655273438	257.0
905.3936767578125	356.0
915.361328125	496.0
923.38916015625	9417.0
924.393310546875	4113.0
925.3931884765625	1302.0
926.3936157226562	343.0
929.2680053710938	88.0
951.3847045898438	1533.0
952.3942260742188	627.0
953.3798217773438	466.0
954.385498046875	248.0
965.4238891601562	207.0
969.3815307617188	194.0
971.626953125	146.0
979.4174194335938	462.0
995.3759155273438	69.0
1011.4180908203125	235.0
1015.2723999023438	323.0
1021.4262084960938	106.0
1025.43115234375	286.0
1033.31201171875	174.0
1035.442138671875	457.0
1037.41650390625	454.0
1039.4488525390625	109.0
1051.438720703125	3367.0
1052.4384765625	1793.0
1053.4437255859375	862.0
1054.4444580078125	235.0
1055.43017578125	1453.0
1056.4317626953125	879.0
1057.43896484375	311.0
1069.4490966796875	91587.0
1070.4521484375	45861.0
1071.4556884765625	14656.0
1072.4544677734375	3345.0
1077.3984375	394.0
1097.43994140625	2244.0
1098.445556640625	1260.0
1099.4464111328125	574.0
1100.4423828125	173.0
1111.465576171875	540.0
1115.431884765625	208.0
1116.4774169921875	119.0
1123.4652099609375	183.0
1125.421142578125	118.0
1129.4228515625	133.0
1137.4903564453125	165.0
1141.4921875	111.0
1153.469970703125	394.0
1155.5001220703125	142.0
1169.4691162109375	101.0
1173.4671630859375	167.0
1177.4991455078125	111.0
1183.494873046875	190.0
1195.477294921875	674.0
1196.4666748046875	315.0
1197.494873046875	825.0
1198.50146484375	346.0
1199.5030517578125	260.0
1213.4925537109375	10440.0
1214.494873046875	6250.0
1215.4921875	2231.0
1216.5008544921875	683.0
1217.4989013671875	222.0
1231.5037841796875	68416.0
1232.50244140625	40923.0
1233.507080078125	13486.0
1234.506591796875	3627.0
1259.518310546875	161.0
1271.495361328125	189.0
1273.4970703125	274.0
1301.4920654296875	153.0
1315.511962890625	132.0
1317.5595703125	291.0
1331.509765625	114.0
1345.5682373046875	190.0
1359.578125	112.0
1371.5758056640625	169.0
1389.5592041015625	17506.0
1390.56103515625	11685.0
1391.5633544921875	4742.0
1392.56591796875	1367.0
1393.57470703125	384.0
1405.572998046875	187.0
END IONS


BEGIN IONS
PEPMASS=545.8299
CHARGE=3-
MSLEVEL=2
NAME=Kuriloside H
FEATURE_ID=36
RTINSECONDS=396.0
SOURCE_INSTRUMENT=LC-ESI-qTof
IONMODE=Negative
SCANS=36
SMILES=C[C@]12C3CC[C@@]4([H])C(C)(C)[C@@H](O[C@@H]([C@@H]5O[C@@H]([C@@H]6O)O[C@H](C)[C@@H](O[C@@H]([C@@H]7O)O[C@H](COS(=O)([O-])=O)[C@@H](O)[C@@H]7O[C@@H]([C@@H]8O)O[C@H](CO)[C@@H](O)[C@@H]8O)[C@@H]6O)OC[C@@H](O[C@@H]([C@@H]9O)O[C@H](COS(=O)([O-])=O)[C@@H](O)[C@@H]9O[C@@H]([C@@H]%10O)O[C@H](COS(=O)([O-])=O)[C@@H](O)[C@@H]%10OC)[C@@H]5O)CC[C@]4(C)C3=CC[C@]1(C)[C@]([C@](C)(OC(C)=O)[H])([H])[C@@H](OC(C)=O)C2.[Na+].[Na+].[Na+]
ORGANISM=Thyonidium (=Duasmodactyla) kurilensis
DATACOLLECTOR=Roman Popov
96.96072387695312	597.0
164.979248046875	75.0
248.0109100341797	1915.0
255.01727294921875	433.0
273.0215148925781	229.0
322.0234375	293.0
392.3966979980469	483.0
403.054443359375	654.0
452.1106872558594	489.0
465.811279296875	181.0
471.8623046875	312.0
484.1823425292969	256.0
491.8258361816406	232.0
495.8090515136719	1171.0
496.8267517089844	168.0
500.78765869140625	500.0
505.8160400390625	36047.0
506.1502380371094	25388.0
506.4845886230469	14003.0
506.81903076171875	5093.0
507.1500244140625	1922.0
507.4775390625	763.0
514.4304809570312	261.0
519.8114013671875	59.0
525.8253784179688	28908.0
526.158935546875	18141.0
526.4925537109375	11421.0
526.8226318359375	4475.0
527.1600952148438	1700.0
527.4940185546875	486.0
530.4714965820312	74.0
545.8314208984375	8298.0
546.16748046875	4557.0
546.5	3268.0
546.8289184570312	1620.0
547.1653442382812	443.0
547.5018310546875	239.0
547.8385009765625	101.0
548.3121337890625	97.0
549.1156005859375	210.0
557.1975708007812	1577.0
558.2129516601562	367.0
587.208984375	1546.0
588.232177734375	165.0
588.73828125	121.0
617.6854248046875	353.0
629.2335205078125	328.0
631.2294921875	482.0
638.2183837890625	1741.0
638.7376098632812	1381.0
639.2330322265625	508.0
639.7286987304688	183.0
659.2330932617188	354.0
661.239501953125	504.0
668.2327270507812	1517.0
668.739501953125	1097.0
669.23828125	586.0
669.7413330078125	204.0
670.2486572265625	92.0
689.2422485351562	157.0
691.23974609375	200.0
698.2557983398438	870.0
699.2669067382812	379.0
710.2694091796875	1146.0
719.2536010742188	971.0
720.2713623046875	344.0
720.793212890625	89.0
728.2686767578125	215.0
740.257080078125	850.0
741.2637939453125	400.0
749.2596435546875	500.0
770.30322265625	302.0
1021.451416015625	290.0
1081.4490966796875	357.0
1141.4974365234375	123.0
END IONS


BEGIN IONS
PEPMASS=463.8062
CHARGE=3-
MSLEVEL=2
NAME=Kuriloside I
FEATURE_ID=37
RTINSECONDS=276.0
SOURCE_INSTRUMENT=LC-ESI-qTof
IONMODE=Negative
SCANS=37
SMILES=C[C@]12C3CC[C@@]4([H])C(C)(C)[C@@H](O[C@@H]([C@@H]5O[C@@H]([C@@H]6O)O[C@H](C)[C@@H](O[C@@H]([C@@H]7O)O[C@H](COS(=O)([O-])=O)[C@@H](O)[C@@H]7O)[C@@H]6O)OC[C@@H](O[C@@H]([C@@H]8O)O[C@H](COS(=O)([O-])=O)[C@@H](O)[C@@H]8O[C@@H]([C@@H]9O)O[C@H](COS(=O)([O-])=O)[C@@H](O)[C@@H]9OC)[C@@H]5O)CC[C@]4(C)C3=CC[C@]1(C)[C@]([C@](C)(O)[H])([H])[C@@H](O)C2.[Na+].[Na+].[Na+]
ORGANISM=Thyonidium (=Duasmodactyla) kurilensis
DATACOLLECTOR=Roman Popov
96.95916748046875	2810.0
143.0385284423828	254.0
180.98500061035156	450.0
222.99606323242188	350.0
241.0015106201172	2396.0
248.0084228515625	2940.0
248.51898193359375	560.0
249.0126190185547	305.0
255.01727294921875	1391.0
257.0076904296875	485.0
270.0184326171875	928.0
273.02935791015625	1107.0
299.0474548339844	309.0
322.02911376953125	861.0
338.3769836425781	663.0
344.7276916503906	341.0
371.0679626464844	329.0
387.06072998046875	764.0
399.0627746582031	662.0
417.07037353515625	292.0
443.7740478515625	192.0
447.0833435058594	177.0
457.8152770996094	653.0
463.8074951171875	17145.0
464.14117431640625	9250.0
464.4749450683594	5702.0
464.8088684082031	2174.0
465.13946533203125	675.0
466.1183776855469	142.0
466.8455505371094	76.0
502.17877197265625	1476.0
503.2029724121094	306.0
516.188720703125	397.0
566.1920776367188	282.0
568.1985473632812	1988.0
568.7186279296875	760.0
569.2088012695312	508.0
569.7293090820312	126.0
575.2055053710938	5347.0
575.7098388671875	2325.0
576.206787109375	1566.0
576.7077026367188	275.0
577.2202758789062	123.0
578.1776733398438	53.0
596.2022705078125	104.0
625.2155151367188	204.0
647.22265625	2122.0
647.7495727539062	1228.0
648.232421875	677.0
648.7315063476562	283.0
731.3388671875	117.0
895.4000854492188	2229.0
896.4031372070312	835.0
897.3924560546875	434.0
898.391845703125	133.0
907.3970947265625	145.0
925.4219970703125	182.0
1039.44873046875	292.0
1053.4539794921875	408.0
1071.41943359375	131.0
1197.5166015625	138.0
END IONS


BEGIN IONS
PEPMASS=491.8139
CHARGE=3-
MSLEVEL=2
NAME=Kuriloside I1
FEATURE_ID=38
RTINSECONDS=420.0
SOURCE_INSTRUMENT=LC-ESI-qTof
IONMODE=Negative
SCANS=38
SMILES=C[C@]12C3CC[C@@]4([H])C(C)(C)[C@@H](O[C@@H]([C@@H]5O[C@@H]([C@@H]6O)O[C@H](C)[C@@H](O[C@@H]([C@@H]7O)O[C@H](COS(=O)([O-])=O)[C@@H](O)[C@@H]7O)[C@@H]6O)OC[C@@H](O[C@@H]([C@@H]8O)O[C@H](COS(=O)([O-])=O)[C@@H](O)[C@@H]8O[C@@H]([C@@H]9O)O[C@H](COS(=O)([O-])=O)[C@@H](O)[C@@H]9OC)[C@@H]5O)CC[C@]4(C)C3=CC[C@]1(C)[C@]([C@](C)(OC(C)=O)[H])([H])[C@@H](OC(C)=O)C2.[Na+].[Na+].[Na+]
ORGANISM=Thyonidium (=Duasmodactyla) kurilensis
DATACOLLECTOR=Roman Popov
96.95985412597656	5675.0
97.38837432861328	66.0
97.806884765625	63.0
150.97134399414062	455.0
180.977783203125	688.0
198.9863739013672	385.0
222.99057006835938	947.0
225.0109100341797	369.0
234.00961303710938	563.0
241.00323486328125	5872.0
242.00299072265625	354.0
248.01019287109375	9861.0
248.5107879638672	1401.0
249.0093994140625	832.0
249.49853515625	141.0
255.01657104492188	3180.0
256.00701904296875	285.0
257.0120544433594	792.0
270.0255432128906	1385.0
273.0286865234375	2266.0
275.03826904296875	192.0
293.0148010253906	246.0
299.04412841796875	644.0
306.03564453125	539.0
315.02960205078125	454.0
322.0285949707031	2587.0
323.0363464355469	248.0
327.057373046875	229.0
338.3764953613281	1600.0
345.04718017578125	771.0
371.0645446777344	486.0
385.0850830078125	643.0
387.0603942871094	1569.0
389.06878662109375	210.0
399.05615234375	961.0
402.72418212890625	227.0
405.4440612792969	245.0
407.1135559082031	176.0
411.77362060546875	1084.0
412.4571228027344	208.0
415.7508850097656	242.0
417.07012939453125	832.0
418.0908203125	188.0
424.4528503417969	178.0
433.0771484375	103.0
435.0761413574219	143.0
437.79052734375	1209.0
441.7848815917969	15157.0
442.1171875	7632.0
442.4529113769531	3861.0
442.78546142578125	1362.0
443.1114807128906	542.0
443.44427490234375	233.0
446.455078125	3679.0
446.79248046875	3048.0
447.1199645996094	2853.0
447.4576110839844	1382.0
447.7920227050781	540.0
451.8014221191406	135612.0
452.13409423828125	74703.0
452.4668884277344	45049.0
452.7998352050781	14427.0
453.13287353515625	4327.0
459.0910949707031	234.0
462.1239013671875	78.0
468.5751953125	144.0
471.80731201171875	29865.0
472.1404113769531	15864.0
472.4736328125	9804.0
472.80694580078125	3607.0
473.14727783203125	1113.0
476.1363830566406	124.0
476.671142578125	134.0
484.1684265136719	2926.0
484.6763610839844	1001.0
485.1706237792969	428.0
485.672119140625	144.0
491.8153381347656	2094.0
492.485107421875	678.0
492.8149108886719	356.0
498.16650390625	461.0
514.1868286132812	697.0
519.101806640625	222.0
528.195068359375	237.0
535.1856689453125	350.0
542.1780395507812	1402.0
543.1980590820312	272.0
544.185791015625	82.0
549.17138671875	344.0
550.1904907226562	4182.0
550.691162109375	2166.0
551.1920166015625	953.0
551.6968383789062	340.0
552.2092895507812	107.0
557.1978759765625	14902.0
557.70166015625	7133.0
558.1982421875	2742.0
558.7025146484375	896.0
559.2107543945312	238.0
560.3439331054688	101.0
565.098388671875	117.0
569.1751098632812	143.0
571.2359619140625	69.0
578.2008056640625	250.0
580.1979370117188	1251.0
581.2188110351562	312.0
581.7180786132812	58.0
587.2094116210938	4445.0
587.7112426757812	1848.0
588.21337890625	903.0
588.7118530273438	345.0
589.2066650390625	98.0
593.1883544921875	95.0
608.1961059570312	126.0
614.2023315429688	936.0
615.2095336914062	247.0
617.222412109375	491.0
621.2147827148438	374.0
623.2138061523438	465.0
629.22216796875	9421.0
629.7218627929688	5043.0
630.2177734375	2189.0
630.725830078125	644.0
631.2221069335938	297.0
631.6709594726562	103.0
632.1954345703125	89.0
638.2229614257812	4965.0
638.7261962890625	2338.0
639.2296142578125	1438.0
639.729248046875	440.0
640.2171020507812	155.0
640.7571411132812	60.0
647.01416015625	183.0
659.2256469726562	2343.0
659.7412109375	1281.0
660.2325439453125	565.0
660.7402954101562	288.0
661.260498046875	74.0
668.237548828125	633.0
689.2513427734375	173.0
713.3276977539062	132.0
829.3469848632812	353.0
844.3449096679688	145.0
859.3753051757812	5791.0
860.3811645507812	2373.0
861.3829345703125	547.0
862.3759765625	191.0
871.3672485351562	88.0
889.3907470703125	305.0
919.3941650390625	1728.0
920.4057006835938	716.0
921.4034423828125	349.0
979.4292602539062	215.0
1003.4180908203125	482.0
1017.4313354492188	533.0
1018.4651489257812	361.0
1021.4435424804688	204.0
1035.4443359375	492.0
1036.4669189453125	246.0
1077.4683837890625	243.0
1096.4058837890625	105.0
1161.4801025390625	287.0
1179.50439453125	104.0
1222.4874267578125	138.0
END IONS


BEGIN IONS
PEPMASS=677.2393
CHARGE=2-
MSLEVEL=2
NAME=Kuriloside J
FEATURE_ID=39
RTINSECONDS=366.0
SOURCE_INSTRUMENT=LC-ESI-qTof
IONMODE=Negative
SCANS=39
SMILES=C[C@]12C3CC[C@@]4([H])C(C)(C)[C@@H](O[C@@H]([C@@H]5O[C@@H]([C@@H]6O)O[C@H](C)[C@@H](O[C@@H]([C@@H]7O)O[C@H](CO)[C@@H](O)[C@@H]7O)[C@@H]6O)OC[C@@H](O[C@@H]([C@@H]8O)O[C@H](COS(=O)([O-])=O)[C@@H](O)[C@@H]8O[C@@H]([C@@H]9O)O[C@H](COS(=O)([O-])=O)[C@@H](O)[C@@H]9OC)[C@@H]5O)CC[C@]4(C)C3=CC[C@]1(C)[C@]([C@](C)(O)[H])([H])[C@@H](OC(C)=O)C2.[Na+].[Na+]
ORGANISM=Thyonidium (=Duasmodactyla) kurilensis
DATACOLLECTOR=Roman Popov
96.95913696289062	1730.0
101.0276107788086	170.0
222.98890686035156	411.0
234.00787353515625	485.0
240.5182647705078	811.0
248.01083374023438	5583.0
248.5114288330078	744.0
249.00753784179688	593.0
255.01719665527344	3181.0
255.99752807617188	199.0
257.01776123046875	888.0
270.02093505859375	1081.0
273.0292663574219	1087.0
306.0361022949219	379.0
314.0320739746094	500.0
322.0290222167969	1591.0
343.0245666503906	117.0
387.0450439453125	226.0
399.0594787597656	862.0
417.07025146484375	794.0
435.0926818847656	236.0
468.0825500488281	1608.0
469.0987548828125	238.0
471.1654052734375	398.0
477.0956115722656	156.0
493.1726989746094	4428.0
493.6748046875	1774.0
494.1771545410156	733.0
494.6832580566406	152.0
507.17120361328125	428.0
514.1829833984375	279.0
523.1934814453125	582.0
536.180419921875	274.0
544.2075805664062	510.0
557.2123413085938	178.0
564.1514282226562	122.0
566.2031860351562	5888.0
566.7035522460938	3112.0
567.2041015625	1388.0
567.7011108398438	453.0
568.2134399414062	105.0
570.9446411132812	70.0
578.1889038085938	363.0
587.2164916992188	207.0
596.2252807617188	711.0
610.2046508789062	319.0
617.1981811523438	5023.0
617.700927734375	2954.0
618.199951171875	1328.0
618.6991577148438	371.0
619.1749877929688	78.0
619.7061157226562	61.0
625.21533203125	5263.0
625.7173461914062	3105.0
626.2156372070312	1190.0
626.7220458984375	372.0
627.1969604492188	138.0
632.20263671875	1453.0
632.723388671875	589.0
633.2244873046875	358.0
633.7058715820312	181.0
639.2048950195312	520.0
647.23046875	100972.0
647.729248046875	63566.0
648.232177734375	27770.0
648.7313232421875	8083.0
649.234619140625	1599.0
677.2396850585938	13661.0
677.7416381835938	8376.0
678.2396240234375	3562.0
678.741943359375	1497.0
679.2362060546875	341.0
681.115966796875	76.0
731.3172607421875	86.0
877.3948974609375	279.0
907.3920288085938	615.0
909.3928833007812	154.0
967.4234008789062	246.0
995.4004516601562	244.0
1009.4480590820312	242.0
1035.4517822265625	342.0
1039.438232421875	2313.0
1040.4373779296875	1172.0
1041.4368896484375	418.0
1042.467529296875	85.0
1053.45361328125	3189.0
1054.4593505859375	1291.0
1055.455322265625	582.0
1056.45703125	138.0
1071.465576171875	84.0
1099.461669921875	431.0
1113.468505859375	837.0
1114.4971923828125	459.0
1115.489501953125	233.0
1137.4578857421875	162.0
1197.494384765625	1738.0
1198.4954833984375	1029.0
1199.4971923828125	309.0
1200.4827880859375	95.0
1215.524658203125	127.0
1258.4970703125	266.0
END IONS


BEGIN IONS
PEPMASS=656.234
CHARGE=2-
MSLEVEL=2
NAME=Kuriloside K
FEATURE_ID=40
RTINSECONDS=288.0
SOURCE_INSTRUMENT=LC-ESI-qTof
IONMODE=Negative
SCANS=40
SMILES=C[C@]12C3CC[C@@]4([H])C(C)(C)[C@@H](O[C@@H]([C@@H]5O[C@@H]([C@@H]6O)O[C@H](C)[C@@H](O[C@@H]([C@@H]7O)O[C@H](COS(=O)([O-])=O)[C@@H](O)[C@@H]7O)[C@@H]6O)OC[C@@H](O[C@@H]([C@@H]8O)O[C@H](COS(=O)([O-])=O)[C@@H](O)[C@@H]8O[C@@H]([C@@H]9O)O[C@H](CO)[C@@H](O)[C@@H]9OC)[C@@H]5O)CC[C@]4(C)C3=CC[C@]1(C)[C@]([C@](C)(O)[H])([H])[C@@H](O)C2.[Na+].[Na+]
ORGANISM=Thyonidium (=Duasmodactyla) kurilensis
DATACOLLECTOR=Roman Popov
79.96451568603516	346.0
95.01863861083984	117.0
96.96068572998047	15827.0
97.42664337158203	171.0
97.64988708496094	110.0
97.9625473022461	220.0
98.3180160522461	62.0
98.96011352539062	548.0
101.02442932128906	580.0
113.02436065673828	2004.0
122.98837280273438	405.0
138.9674072265625	1162.0
150.97021484375	2390.0
151.97988891601562	576.0
164.98326110839844	1594.0
168.9805145263672	494.0
180.98068237304688	3183.0
181.983642578125	169.0
192.98158264160156	146.0
198.99380493164062	1157.0
222.99127197265625	4042.0
224.99974060058594	544.0
241.00143432617188	30813.0
242.00364685058594	1584.0
243.00054931640625	891.0
255.02224731445312	1203.0
259.0159606933594	1009.0
299.04461669921875	2445.0
301.0268859863281	290.0
313.25103759765625	81.0
327.03778076171875	416.0
345.05047607421875	831.0
359.060302734375	635.0
371.0648193359375	1042.0
375.2908020019531	524.0
387.06060791015625	4862.0
388.0625915527344	558.0
389.0658874511719	351.0
401.0860595703125	248.0
405.0751037597656	878.0
417.07025146484375	22688.0
418.07476806640625	2149.0
419.07080078125	974.0
433.08380126953125	337.0
447.08319091796875	916.0
461.0948181152344	1215.0
468.0859680175781	2917.0
468.59564208984375	869.0
469.0885009765625	535.0
473.09906005859375	406.0
477.0956115722656	1108.0
489.10223388671875	95.0
501.0917663574219	149.0
507.1071472167969	222.0
519.1051025390625	454.0
533.114013671875	338.0
538.1513671875	258.0
549.1117553710938	374.0
559.2066040039062	702.0
565.10546875	2609.0
566.1054077148438	457.0
567.1099853515625	212.0
568.1983642578125	3546.0
568.703369140625	1680.0
569.2010498046875	658.0
569.7026977539062	332.0
578.1812744140625	187.0
597.1673583984375	85.0
604.2103271484375	45.0
611.4547729492188	312.0
625.2152709960938	276.0
626.2196044921875	340.0
640.204345703125	252.0
641.2205810546875	649.0
642.2296142578125	160.0
647.23046875	3174.0
647.7332153320312	1664.0
648.2281494140625	927.0
656.2371215820312	290183.0
656.7393188476562	186934.0
657.2376708984375	83233.0
657.7362060546875	25955.0
658.2389526367188	6198.0
695.1681518554688	326.0
749.345947265625	170.0
805.3770751953125	175.0
833.36962890625	153.0
839.2160034179688	183.0
861.39501953125	183.0
877.385498046875	1142.0
878.4111938476562	600.0
879.4093017578125	172.0
895.3997802734375	47487.0
896.40283203125	17349.0
897.4016723632812	4543.0
898.4010620117188	774.0
907.3824462890625	176.0
923.3936157226562	1061.0
924.3977661132812	690.0
925.4072265625	4316.0
926.4124755859375	2037.0
927.4134521484375	547.0
928.41015625	135.0
937.4383544921875	154.0
953.4038696289062	1187.0
954.4095458984375	612.0
955.4205932617188	266.0
967.3889770507812	101.0
979.4169921875	386.0
981.396728515625	175.0
995.4253540039062	161.0
1021.4258422851562	416.0
1039.438232421875	5401.0
1040.4423828125	2535.0
1041.4420166015625	977.0
1042.4420166015625	286.0
1043.4476318359375	73.0
1053.448486328125	622.0
1054.4798583984375	285.0
1055.46044921875	247.0
1057.44873046875	5156.0
1058.4512939453125	2133.0
1059.45947265625	974.0
1060.45263671875	166.0
1071.465576171875	42363.0
1072.4696044921875	17581.0
1073.4688720703125	5363.0
1074.4737548828125	1145.0
1099.4669189453125	118.0
1113.494873046875	253.0
1125.47900390625	123.0
1143.4898681640625	209.0
1171.4910888671875	291.0
1197.521728515625	193.0
1215.5081787109375	15047.0
1216.5113525390625	7354.0
1217.5093994140625	2930.0
1218.513427734375	807.0
1231.53662109375	240.0
END IONS


BEGIN IONS
PEPMASS=677.2392
CHARGE=2-
MSLEVEL=2
NAME=Kuriloside K1
FEATURE_ID=41
RTINSECONDS=366.0
SOURCE_INSTRUMENT=LC-ESI-qTof
IONMODE=Negative
SCANS=41
SMILES=C[C@]12C3CC[C@@]4([H])C(C)(C)[C@@H](O[C@@H]([C@@H]5O[C@@H]([C@@H]6O)O[C@H](C)[C@@H](O[C@@H]([C@@H]7O)O[C@H](COS(=O)([O-])=O)[C@@H](O)[C@@H]7O)[C@@H]6O)OC[C@@H](O[C@@H]([C@@H]8O)O[C@H](COS(=O)([O-])=O)[C@@H](O)[C@@H]8O[C@@H]([C@@H]9O)O[C@H](CO)[C@@H](O)[C@@H]9OC)[C@@H]5O)CC[C@]4(C)C3=CC[C@]1(C)[C@]([C@](C)(O)[H])([H])[C@@H](OC(C)=O)C2.[Na+].[Na+]
ORGANISM=Thyonidium (=Duasmodactyla) kurilensis
DATACOLLECTOR=Roman Popov
96.9591293334961	1652.0
101.02919006347656	166.0
150.96243286132812	321.0
180.9742889404297	363.0
221.0270233154297	56.0
241.0014190673828	3698.0
242.008544921875	313.0
299.03094482421875	214.0
345.0387268066406	120.0
387.0605773925781	568.0
417.0702209472656	2640.0
418.0779724121094	356.0
468.08935546875	421.0
477.10247802734375	153.0
550.1864013671875	241.0
559.2140502929688	373.0
565.1091918945312	472.0
578.6602172851562	257.0
617.1981811523438	2338.0
617.7127075195312	1030.0
618.199951171875	572.0
618.70703125	218.0
625.2152709960938	2530.0
625.71728515625	1786.0
626.2195434570312	813.0
626.7259521484375	191.0
632.2066040039062	783.0
633.220458984375	221.0
639.2128295898438	277.0
647.23046875	58421.0
647.7291870117188	35398.0
648.2321166992188	15598.0
648.7312622070312	4286.0
649.2225341796875	1090.0
677.2396240234375	6826.0
677.7415771484375	4146.0
678.2437133789062	1894.0
678.73779296875	668.0
679.2361450195312	209.0
679.7264404296875	97.0
833.3558959960938	280.0
859.3688354492188	127.0
877.3854370117188	3972.0
878.3876953125	1491.0
879.3858032226562	437.0
880.3938598632812	106.0
907.3919677734375	498.0
908.4302368164062	147.0
937.3995971679688	660.0
938.4306640625	459.0
967.388916015625	158.0
993.3916015625	77.0
995.390380859375	147.0
1009.412841796875	189.0
1021.4358520507812	465.0
1039.4483642578125	579.0
1053.4534912109375	3961.0
1054.4542236328125	1908.0
1055.455322265625	617.0
1056.4620361328125	158.0
1081.474609375	135.0
1113.4683837890625	690.0
1114.4971923828125	374.0
1137.44189453125	137.0
1153.4962158203125	138.0
1197.4942626953125	1649.0
1198.5009765625	868.0
1199.4970703125	343.0
1200.510009765625	97.0
1215.508056640625	220.0
1258.4857177734375	241.0
END IONS


BEGIN IONS
PEPMASS=1209.4967
CHARGE=1-
MSLEVEL=2
NAME=Quadrangularisoside A
FEATURE_ID=42
RTINSECONDS=540.0
SOURCE_INSTRUMENT=LC-ESI-qTof
IONMODE=Negative
SCANS=42
SMILES=C[C@]12C3=CC[C@@]4([H])C(C)(C)[C@@H](O[C@@H]([C@@H]5O[C@@H]([C@@H]6O)O[C@H](C)[C@@H](O[C@@H]([C@@H]7O)OC[C@@H](O)[C@@H]7O[C@@H]([C@@H]8O)O[C@H](CO)[C@@H](O)[C@@H]8OC)[C@@H]6O)OC[C@@H](OS(=O)([O-])=O)[C@@H]5O)CC[C@]4(C)[C@]3([H])CCC1(C9=O)[C@]([C@](C)(C/C=C/C(C)(OO)C)O9)([H])[C@@H](OC(C)=O)C2.[Na+]
ORGANISM=Colochirus quadrangularis
DATACOLLECTOR=Roman Popov
96.96066284179688	5311.0
97.24103546142578	105.0
97.52182006835938	57.0
97.95938873291016	94.0
113.0209732055664	623.0
150.9701690673828	1860.0
194.9871368408203	928.0
209.98489379882812	912.0
226.98622131347656	1480.0
337.10443115234375	76.0
381.2794189453125	259.0
469.2835388183594	137.0
511.30517578125	334.0
533.1174926757812	277.0
605.240234375	65.0
633.2203369140625	114.0
665.1591186523438	2407.0
666.162353515625	441.0
667.1459350585938	137.0
681.1529541015625	329.0
704.4046020507812	89.0
723.2987670898438	704.0
724.3363647460938	175.0
751.3157958984375	229.0
789.2601928710938	293.0
791.2553100585938	102.0
805.2781982421875	3436.0
806.2787475585938	791.0
807.284423828125	138.0
817.2808837890625	1584.0
818.284423828125	420.0
819.3020629882812	198.0
869.3599853515625	604.0
871.3139038085938	183.0
883.3602905273438	63.0
898.33447265625	123.0
910.3557739257812	117.0
925.3348999023438	107.0
933.3434448242188	149.0
937.370361328125	307.0
948.3588256835938	763.0
949.37158203125	3619.0
950.3702392578125	1128.0
951.3645629882812	260.0
952.3887329101562	96.0
963.3762817382812	632.0
965.3642578125	279.0
966.4008178710938	133.0
969.3562622070312	287.0
975.3843383789062	4485.0
976.38671875	1459.0
977.3847045898438	353.0
978.373291015625	124.0
979.3673095703125	210.0
980.3915405273438	269.0
987.3922729492188	227.0
989.39990234375	488.0
993.3615112304688	2032.0
994.358154296875	710.0
995.3702392578125	416.0
996.392822265625	132.0
1001.3985595703125	1068.0
1002.419189453125	546.0
1003.4253540039062	212.0
1005.3489990234375	72.0
1007.3948364257812	182.0
1009.3875732421875	153.0
1015.4127197265625	1472.0
1016.4254150390625	494.0
1017.4234619140625	170.0
1019.380615234375	146.0
1023.3966674804688	128.0
1029.427978515625	182.0
1031.4017333984375	242.0
1033.397705078125	435.0
1035.416015625	183.0
1043.4320068359375	444.0
1045.419189453125	250.0
1047.408203125	134.0
1049.4144287109375	221.0
1051.4073486328125	428.0
1057.4228515625	652.0
1058.4459228515625	618.0
1059.4129638671875	3761.0
1060.4163818359375	1499.0
1061.4100341796875	496.0
1062.4248046875	120.0
1073.453125	883.0
1074.4735107421875	502.0
1075.4375	1608.0
1076.443359375	686.0
1077.4495849609375	210.0
1079.3753662109375	93.0
1087.39794921875	555.0
1088.425048828125	254.0
1091.378662109375	36.0
1093.4056396484375	924.0
1094.4302978515625	435.0
1101.4591064453125	261.0
1103.4324951171875	3594.0
1104.4302978515625	1439.0
1105.433837890625	383.0
1106.4483642578125	115.0
1117.4486083984375	3203.0
1118.4527587890625	1542.0
1119.4310302734375	1012.0
1120.4307861328125	288.0
1121.430908203125	132.0
1133.4735107421875	1212.0
1134.4796142578125	519.0
1135.475341796875	210.0
1147.416259765625	907.0
1148.433837890625	452.0
1149.4356689453125	568.0
1150.45947265625	280.0
1161.4603271484375	164.0
1177.4713134765625	66299.0
1178.474853515625	31157.0
1179.4735107421875	5597.0
1191.62109375	119.0
END IONS


BEGIN IONS
PEPMASS=1209.4947
CHARGE=1-
MSLEVEL=2
NAME=Quadrangularisoside A1
FEATURE_ID=43
RTINSECONDS=528.0
SOURCE_INSTRUMENT=LC-ESI-qTof
IONMODE=Negative
SCANS=43
SMILES=C[C@]12C3=CC[C@@]4([H])C(C)(C)[C@@H](O[C@@H]([C@@H]5O[C@@H]([C@@H]6O)O[C@H](C)[C@@H](O[C@@H]([C@@H]7O)OC[C@@H](O)[C@@H]7O[C@@H]([C@@H]8O)O[C@H](CO)[C@@H](O)[C@@H]8OC)[C@@H]6O)OC[C@@H](OS(=O)([O-])=O)[C@@H]5O)CC[C@]4(C)[C@]3([H])CCC1(C9=O)[C@]([C@](C)(CCC(OO)C(C)=C)O9)([H])[C@@H](OC(C)=O)C2.[Na+]
ORGANISM=Colochirus quadrangularis
DATACOLLECTOR=Roman Popov
96.96066284179688	1407.0
150.96435546875	464.0
194.99595642089844	812.0
226.9838409423828	1135.0
333.096923828125	100.0
539.1784057617188	118.0
665.1591186523438	745.0
681.16943359375	364.0
790.2418823242188	148.0
805.2781982421875	1603.0
806.2877197265625	342.0
817.2763671875	766.0
818.8089599609375	197.0
871.3139038085938	141.0
885.3439331054688	113.0
909.33544921875	301.0
911.3623657226562	352.0
925.3829956054688	189.0
937.3655395507812	1060.0
938.3966064453125	424.0
949.36669921875	379.0
963.3861083984375	1269.0
964.38720703125	604.0
965.359375	2128.0
966.3615112304688	754.0
967.3543090820312	193.0
969.3562622070312	1260.0
970.3654174804688	412.0
971.3701171875	145.0
975.3942260742188	313.0
977.3995361328125	2035.0
978.4078979492188	767.0
979.3821411132812	1212.0
980.3816528320312	463.0
981.3865966796875	190.0
991.4046630859375	498.0
993.3615112304688	16258.0
994.3631591796875	4987.0
995.3602905273438	1029.0
1003.4253540039062	374.0
1007.3848266601562	251.0
1019.4058837890625	126.0
1023.4169311523438	235.0
1035.3702392578125	143.0
1047.413330078125	201.0
1049.409423828125	282.0
1051.3970947265625	565.0
1052.427490234375	131.0
1063.434814453125	1114.0
1064.4505615234375	523.0
1065.4254150390625	166.0
1079.4169921875	826.0
1080.4403076171875	346.0
1093.400390625	185.0
1107.46337890625	280.0
1151.4515380859375	652.0
1191.5010986328125	233.0
END IONS


BEGIN IONS
PEPMASS=628.2276
CHARGE=2-
MSLEVEL=2
NAME=Quadrangularisoside B
FEATURE_ID=44
RTINSECONDS=774.0
SOURCE_INSTRUMENT=LC-ESI-qTof
IONMODE=Negative
SCANS=44
SMILES=C[C@]12C3=CC[C@@]4([H])C(C)(C)[C@@H](O[C@@H]([C@@H]5O[C@@H]([C@@H]6O)O[C@H](C)[C@@H](O[C@@H]([C@@H]7O)OC[C@@H](O)[C@@H]7O[C@@H]([C@@H]8O)O[C@H](CO)[C@@H](O)[C@@H]8OC)[C@@H]6OS(=O)([O-])=O)OC[C@@H](OS(=O)([O-])=O)[C@@H]5O)CC[C@]4(C)[C@]3([H])CCC1(C9=O)[C@]([C@](C)(CC/C=C(C)/C)O9)([H])[C@@H](OC(C)=O)C2.[Na+].[Na+]
ORGANISM=Colochirus quadrangularis
DATACOLLECTOR=Roman Popov
96.95915222167969	1560.0
150.97218322753906	686.0
222.97714233398438	313.0
255.01724243164062	1598.0
273.03192138671875	302.0
372.04901123046875	745.0
403.07659912109375	465.0
442.11395263671875	977.0
445.1002197265625	741.0
448.1166076660156	1224.0
475.1401062011719	124.0
491.1109313964844	110.0
505.5635986328125	130.0
514.1615600585938	5568.0
514.6635131835938	2499.0
515.1620483398438	1221.0
515.6572875976562	289.0
516.1670532226562	132.0
517.1227416992188	579.0
521.1563720703125	140.0
527.1672973632812	1637.0
527.6827392578125	609.0
528.1730346679688	423.0
533.1177368164062	731.0
534.1729736328125	1445.0
534.6845703125	631.0
535.1744384765625	437.0
536.1658935546875	214.0
541.202880859375	122.0
544.1781616210938	284.0
547.1985473632812	168.0
556.1644897460938	206.0
558.1568603515625	231.0
561.6688842773438	335.0
564.1815795898438	2486.0
564.6998291015625	1293.0
565.188232421875	691.0
565.69189453125	240.0
568.2097778320312	223.0
569.219970703125	362.0
576.237060546875	218.0
583.2054443359375	392.0
591.2222900390625	492.0
593.1416625976562	578.0
598.222412109375	495.0
599.2512817382812	107.0
619.1436767578125	212.0
628.2227783203125	1530.0
628.7418823242188	1024.0
629.2255249023438	556.0
629.7529907226562	154.0
647.1461791992188	168.0
773.3111572265625	236.0
813.3411254882812	133.0
869.3930053710938	176.0
873.3777465820312	212.0
931.3505249023438	165.0
941.4403076171875	129.0
971.37548828125	142.0
1001.448974609375	502.0
1031.437744140625	168.0
1159.5169677734375	143.0
END IONS


BEGIN IONS
PEPMASS=628.2294
CHARGE=2-
MSLEVEL=2
NAME=Quadrangularisoside B1
FEATURE_ID=45
RTINSECONDS=756.0
SOURCE_INSTRUMENT=LC-ESI-qTof
IONMODE=Negative
SCANS=45
SMILES=C[C@]12C3=CC[C@@]4([H])C(C)(C)[C@@H](O[C@@H]([C@@H]5O[C@@H]([C@@H]6O)O[C@H](C)[C@@H](O[C@@H]([C@@H]7O)OC[C@@H](O)[C@@H]7O[C@@H]([C@@H]8O)O[C@H](CO)[C@@H](O)[C@@H]8OC)[C@@H]6OS(=O)([O-])=O)OC[C@@H](OS(=O)([O-])=O)[C@@H]5O)CC[C@]4(C)[C@]3([H])CCC1(C9=O)[C@]([C@](C)(CCCC(C)=C)O9)([H])[C@@H](OC(C)=O)C2.[Na+].[Na+]
ORGANISM=Colochirus quadrangularis
DATACOLLECTOR=Roman Popov
96.9607162475586	2411.0
97.22083282470703	50.0
97.47505187988281	50.0
113.03279876708984	324.0
150.9702606201172	901.0
194.99386596679688	734.0
209.0263671875	476.0
226.98158264160156	374.0
255.01727294921875	806.0
288.0606994628906	250.0
351.1137390136719	90.0
360.0824890136719	194.0
372.0581970214844	1273.0
373.1138610839844	609.0
380.0583801269531	416.0
387.0638427734375	181.0
403.054443359375	197.0
407.1361389160156	209.0
410.1300964355469	288.0
415.16796875	264.0
434.585205078125	195.0
437.1526184082031	196.0
442.114013671875	2231.0
445.10028076171875	334.0
448.1133117675781	3656.0
448.61871337890625	1172.0
449.1143493652344	650.0
449.6169738769531	118.0
465.166748046875	179.0
474.1862487792969	775.0
479.17645263671875	140.0
489.0918884277344	178.0
497.1614990234375	121.0
501.6829833984375	106.0
506.15380859375	242.0
514.1580810546875	2777.0
514.6707153320312	1124.0
515.162109375	471.0
515.6573486328125	124.0
517.1192626953125	736.0
521.2431030273438	142.0
527.1709594726562	5552.0
527.6719360351562	2284.0
528.173095703125	1343.0
528.6781616210938	425.0
529.1434936523438	85.0
529.66357421875	67.0
533.1177978515625	471.0
534.173095703125	2051.0
534.6882934570312	899.0
535.1781616210938	611.0
535.6792602539062	256.0
536.1696166992188	164.0
536.678466796875	144.0
541.1956176757812	736.0
543.1757202148438	56.0
547.1801147460938	153.0
549.2304077148438	100.0
555.1845703125	166.0
557.1975708007812	214.0
561.2045288085938	1130.0
563.1796875	973.0
564.1854248046875	3241.0
564.6885986328125	1324.0
565.1882934570312	752.0
565.6919555664062	276.0
566.1958618164062	61.0
568.2023315429688	413.0
569.21630859375	2367.0
569.7255249023438	1088.0
570.2161254882812	601.0
570.710693359375	213.0
571.2054443359375	123.0
577.2164916992188	376.0
583.2169799804688	441.0
591.71826171875	596.0
593.1533203125	924.0
593.707763671875	313.0
594.177734375	180.0
598.230224609375	966.0
599.2319946289062	356.0
619.1594848632812	248.0
623.2329711914062	153.0
628.2307739257812	2958.0
628.7301025390625	2101.0
629.2295532226562	961.0
629.729248046875	462.0
630.22119140625	247.0
631.2493896484375	94.0
641.1807861328125	128.0
647.1502685546875	424.0
649.2791137695312	179.0
665.298095703125	119.0
705.3240356445312	113.0
723.33740234375	456.0
733.366455078125	105.0
751.337890625	552.0
752.373779296875	169.0
773.3068237304688	215.0
787.245849609375	87.0
799.3195190429688	236.0
813.287109375	125.0
833.3836059570312	137.0
851.3900146484375	405.0
869.4024658203125	363.0
873.3451538085938	186.0
883.421875	193.0
898.4060668945312	56.0
927.375244140625	119.0
941.435546875	169.0
959.4314575195312	321.0
983.4530639648438	194.0
1001.43408203125	834.0
1003.4760131835938	183.0
1031.427734375	95.0
1047.4906005859375	90.0
1087.1328125	90.0
1135.46533203125	148.0
1159.5225830078125	129.0
END IONS


BEGIN IONS
PEPMASS=606.2153
CHARGE=2-
MSLEVEL=2
NAME=Quadrangularisoside B2
FEATURE_ID=46
RTINSECONDS=738.0
SOURCE_INSTRUMENT=LC-ESI-qTof
IONMODE=Negative
SCANS=46
SMILES=C[C@]1(C2)C3CC[C@@]4([H])C(C)(C)[C@@H](O[C@@H]([C@@H]5O[C@@H]([C@@H]6O)O[C@H](C)[C@@H](O[C@@H]([C@@H]7O)OC[C@@H](O)[C@@H]7O[C@@H]([C@@H]8O)O[C@H](CO)[C@@H](O)[C@@H]8OC)[C@@H]6OS(=O)([O-])=O)OC[C@@H](OS(=O)([O-])=O)[C@@H]5O)CC[C@]4(C)C3=CCC1(C9=O)[C@]([C@](C)(CCCC(C)=C)O9)([H])C2=O.[Na+].[Na+]
ORGANISM=Colochirus quadrangularis
DATACOLLECTOR=Roman Popov
96.96073913574219	3781.0
97.28475952148438	82.0
113.02777862548828	312.0
150.9702911376953	1254.0
192.99266052246094	306.0
209.98275756835938	360.0
222.9913787841797	602.0
255.01731872558594	2297.0
273.0293884277344	663.0
339.0257568359375	163.0
372.04913330078125	585.0
387.060791015625	558.0
405.05938720703125	450.0
445.100341796875	966.0
452.62176513671875	507.0
491.09356689453125	204.0
517.1193237304688	834.0
519.112548828125	108.0
533.1142578125	977.0
551.1325073242188	218.0
593.1380004882812	833.0
606.2131958007812	3226.0
606.71923828125	3079.0
607.2177124023438	1471.0
607.7163696289062	553.0
608.2191772460938	233.0
608.7182006835938	75.0
619.1438598632812	197.0
647.1544189453125	267.0
679.3394775390625	403.0
707.3447875976562	371.0
781.389404296875	134.0
807.3883666992188	235.0
825.3765869140625	490.0
854.3721923828125	259.0
913.807861328125	163.0
957.40087890625	881.0
958.42822265625	985.0
959.421875	276.0
960.4404907226562	133.0
1019.4368896484375	100.0
1115.5111083984375	263.0
END IONS


BEGIN IONS
PEPMASS=643.2342
CHARGE=2-
MSLEVEL=2
NAME=Quadrangularisoside C
FEATURE_ID=47
RTINSECONDS=738.0
SOURCE_INSTRUMENT=LC-ESI-qTof
IONMODE=Negative
SCANS=47
SMILES=C[C@]12C3CC[C@@]4([H])C(C)(C)[C@@H](O[C@@H]([C@@H]5O[C@@H]([C@@H]6O)O[C@H](C)[C@@H](O[C@@H]([C@@H]7O)O[C@H](COS(=O)([O-])=O)[C@@H](O)[C@@H]7O[C@@H]([C@@H]8O)O[C@H](CO)[C@@H](O)[C@@H]8OC)[C@@H]6O)OC[C@@H](OS(=O)([O-])=O)[C@@H]5O)CC[C@]4(C)C3=CCC1(C9=O)[C@]([C@](C)(CCCC(C)=C)O9)([H])[C@@H](OC(C)=O)C2.[Na+].[Na+]
ORGANISM=Colochirus quadrangularis
DATACOLLECTOR=Roman Popov
80.96282958984375	251.0
96.96078491210938	11330.0
97.42517852783203	110.0
97.6874771118164	86.0
97.96420288085938	135.0
98.9586410522461	389.0
113.02278900146484	1079.0
122.97447204589844	883.0
150.97036743164062	3573.0
151.9839324951172	323.0
164.98544311523438	573.0
176.98834228515625	288.0
194.99398803710938	1717.0
209.98284912109375	937.0
222.99148559570312	3831.0
226.9817352294922	1161.0
241.0016632080078	3580.0
241.9965057373047	218.0
255.01744079589844	463.0
299.0367126464844	114.0
321.0458068847656	107.0
343.0600280761719	160.0
357.05072021484375	999.0
371.0682067871094	433.0
387.057861328125	4650.0
387.56182861328125	1360.0
388.0598449707031	489.0
389.0506591796875	112.0
395.056640625	348.0
401.07696533203125	999.0
417.0706481933594	9348.0
418.07196044921875	967.0
419.0711975097656	425.0
423.0834655761719	225.0
433.0644836425781	1540.0
435.0799255371094	1182.0
447.0802917480469	602.0
457.1258850097656	715.0
464.11761474609375	89.0
475.1129150390625	4960.0
476.11260986328125	718.0
477.0995178222656	466.0
483.1398010253906	75.0
489.1376647949219	217.0
497.1512451171875	1187.0
503.1111145019531	417.0
510.1626892089844	127.0
516.1890258789062	463.0
519.0948486328125	478.0
521.1351928710938	608.0
522.0123901367188	63.0
523.1578369140625	206.0
525.1843872070312	1451.0
525.7061157226562	955.0
526.2064208984375	360.0
528.1553344726562	1454.0
529.1693115234375	1709.0
529.6675415039062	941.0
530.169677734375	378.0
530.6829833984375	94.0
535.1419677734375	283.0
536.1845703125	483.0
537.656982421875	124.0
542.1708374023438	2069.0
542.686279296875	830.0
543.1760864257812	529.0
543.6956787109375	178.0
546.1198120117188	158.0
547.1324462890625	4654.0
548.1348266601562	660.0
549.1678466796875	937.0
549.6902465820312	451.0
550.1758422851562	325.0
551.1661987304688	159.0
555.20361328125	413.0
556.1947631835938	906.0
557.212890625	197.0
563.1275024414062	5974.0
564.1407470703125	895.0
564.6702270507812	155.0
565.1398315429688	394.0
568.236572265625	184.0
571.1869506835938	269.0
576.2147216796875	644.0
578.1818237304688	1489.0
578.695068359375	696.0
579.1780395507812	712.0
579.6993408203125	179.0
580.1675415039062	142.0
581.135009765625	650.0
583.2135620117188	705.0
584.214111328125	195.0
585.2001953125	140.0
591.2265625	2902.0
591.7340087890625	1407.0
592.2301025390625	715.0
592.7264404296875	247.0
593.226806640625	88.0
598.19970703125	1325.0
599.2246704101562	195.0
599.7316284179688	110.0
605.2059326171875	677.0
606.2290649414062	295.0
613.2233276367188	82733.0
613.7244873046875	51622.0
614.2257690429688	21929.0
614.727294921875	6125.0
615.2290649414062	1141.0
623.1466064453125	4781.0
624.1492309570312	871.0
625.144775390625	397.0
626.2360229492188	72.0
643.236083984375	25452.0
643.7373046875	15900.0
644.2346801757812	7047.0
644.7362670898438	1878.0
645.2420654296875	432.0
649.1627807617188	2076.0
650.1659545898438	470.0
651.169921875	235.0
663.318603515625	860.0
677.1539306640625	1605.0
678.1744384765625	429.0
691.3233032226562	626.0
695.3063354492188	148.0
705.3286743164062	180.0
723.3336791992188	724.0
739.2859497070312	266.0
751.3340454101562	771.0
765.3893432617188	344.0
777.3873901367188	87.0
783.3837890625	135.0
791.3941040039062	164.0
803.3291625976562	245.0
809.3751220703125	8904.0
810.3782348632812	3017.0
811.3775024414062	894.0
812.3773803710938	177.0
813.3643188476562	68.0
818.3215942382812	85.0
827.3853759765625	209.0
837.3633422851562	435.0
838.4065551757812	181.0
851.3952026367188	189.0
863.36865234375	94.0
869.3936767578125	5415.0
870.3960571289062	2142.0
871.39892578125	689.0
872.3977661132812	138.0
897.3883056640625	325.0
901.4366455078125	181.0
915.3427124023438	190.0
927.43359375	189.0
935.4270629882812	205.0
953.41943359375	1114.0
954.4202270507812	528.0
955.4215698242188	250.0
971.4254760742188	2747.0
972.4307861328125	1437.0
973.431640625	465.0
974.44287109375	150.0
979.3734741210938	176.0
989.4309692382812	787.0
990.4703979492188	356.0
993.4225463867188	160.0
1013.430419921875	807.0
1015.4694213867188	209.0
1031.44873046875	2522.0
1032.448974609375	1205.0
1033.4447021484375	433.0
1034.446044921875	159.0
1057.4754638671875	420.0
1085.4715576171875	93.0
1087.4931640625	195.0
1103.50732421875	344.0
1117.5081787109375	213.0
1129.4873046875	2587.0
1130.4862060546875	1293.0
1131.485595703125	456.0
1132.4853515625	145.0
1147.48193359375	513.0
1148.51025390625	386.0
1165.527099609375	347.0
1189.5064697265625	944.0
1190.509765625	748.0
1191.4970703125	239.0
1192.7796630859375	69.0
END IONS


BEGIN IONS
PEPMASS=644.2417
CHARGE=2-
MSLEVEL=2
NAME=Quadrangularisoside C1
FEATURE_ID=48
RTINSECONDS=816.0
SOURCE_INSTRUMENT=LC-ESI-qTof
IONMODE=Negative
SCANS=48
SMILES=C[C@]12C3=CC[C@@]4([H])C(C)(C)[C@@H](O[C@@H]([C@@H]5O[C@@H]([C@@H]6O)O[C@H](C)[C@@H](O[C@@H]([C@@H]7O)O[C@H](COS(=O)([O-])=O)[C@@H](O)[C@@H]7O[C@@H]([C@@H]8O)O[C@H](CO)[C@@H](O)[C@@H]8OC)[C@@H]6O)OC[C@@H](OS(=O)([O-])=O)[C@@H]5O)CC[C@]4(C)[C@]3([H])CCC1(C9=O)[C@]([C@](C)(CCCC(C)C)O9)([H])[C@@H](OC(C)=O)C2.[Na+].[Na+]
ORGANISM=Colochirus quadrangularis
DATACOLLECTOR=Roman Popov
79.9589614868164	284.0
96.96080780029297	7490.0
97.31134033203125	111.0
97.55162811279297	67.0
98.95709228515625	318.0
113.01946258544922	779.0
122.9797592163086	745.0
150.9684600830078	2313.0
164.98548889160156	360.0
194.99624633789062	2161.0
209.01055908203125	92.0
222.99154663085938	2190.0
226.9841766357422	1765.0
241.00172424316406	2526.0
255.0099334716797	285.0
299.0340576171875	126.0
321.0458984375	112.0
343.05718994140625	127.0
357.0478210449219	549.0
371.0591735839844	359.0
375.0892028808594	297.0
387.0610656738281	4107.0
387.5619201660156	985.0
388.0599670410156	625.0
395.0567321777344	1664.0
396.0658874511719	366.0
401.0738830566406	587.0
417.07073974609375	5973.0
418.0720520019531	831.0
419.0680847167969	291.0
423.09332275390625	292.0
433.0645751953125	1122.0
435.08001708984375	1031.0
436.11260986328125	83.0
441.1212158203125	194.0
447.07373046875	588.0
449.1114196777344	796.0
450.1202697753906	421.0
454.6285705566406	250.0
457.1192626953125	9028.0
457.6195373535156	3171.0
458.11676025390625	1439.0
458.6243591308594	342.0
459.1288757324219	85.0
459.64044189453125	65.0
463.12054443359375	18870.0
463.6206970214844	6102.0
464.12115478515625	2585.0
464.6218566894531	689.0
465.1228332519531	257.0
475.1095886230469	3768.0
476.1161804199219	475.0
477.0996398925781	324.0
482.143310546875	96.0
483.1434020996094	208.0
489.1377868652344	113.0
491.1219482421875	152.0
497.16900634765625	859.0
498.1810302734375	147.0
503.1076965332031	280.0
509.1636657714844	528.0
510.16998291015625	407.0
516.1712036132812	230.0
519.1021728515625	308.0
521.138916015625	821.0
522.1461181640625	211.0
523.176025390625	301.0
526.1956787109375	190.0
528.1336669921875	578.0
528.6641235351562	1517.0
529.165771484375	8803.0
529.6676635742188	4403.0
530.1661987304688	2053.0
530.6685791015625	486.0
531.1529541015625	217.0
531.6776733398438	106.0
532.1588745117188	110.0
533.53076171875	121.0
535.153076171875	410.0
536.1737670898438	414.0
536.697265625	311.0
537.6864013671875	171.0
542.1746826171875	26927.0
542.6753540039062	12061.0
543.1762084960938	5390.0
543.6773681640625	1764.0
544.175048828125	594.0
544.66552734375	244.0
547.132568359375	2784.0
548.138671875	443.0
549.1828002929688	8481.0
549.6829833984375	4271.0
550.1870727539062	1848.0
550.6840209960938	746.0
551.1663208007812	674.0
551.671142578125	219.0
552.1724243164062	145.0
552.6516723632812	98.0
556.191162109375	1453.0
556.6982421875	1013.0
557.1943969726562	574.0
557.68701171875	346.0
558.1947631835938	266.0
559.1661376953125	220.0
559.685791015625	229.0
563.1464233398438	3826.0
563.6979370117188	1210.0
564.1633911132812	878.0
564.69287109375	250.0
565.1587524414062	263.0
565.6774291992188	129.0
566.18505859375	73.0
567.7357177734375	110.0
571.1870727539062	571.0
571.7047119140625	365.0
572.1923828125	283.0
573.1607666015625	229.0
577.2131958007812	5647.0
577.714599609375	2856.0
578.2086181640625	1359.0
578.6990356445312	693.0
579.1896362304688	13075.0
579.6956787109375	6782.0
580.1905517578125	3268.0
580.6893920898438	771.0
581.1465454101562	421.0
581.8402709960938	117.0
582.1339111328125	127.0
584.2180786132812	2106.0
584.7224731445312	1423.0
585.219482421875	11537.0
585.7243041992188	6153.0
586.2217407226562	2304.0
586.7193603515625	944.0
587.21337890625	374.0
587.71142578125	115.0
589.1531372070312	48.0
590.2854614257812	45.0
592.234130859375	3030.0
592.7381591796875	1533.0
593.2269897460938	1499.0
593.7276000976562	761.0
594.2245483398438	451.0
594.7062377929688	137.0
595.2537231445312	151.0
599.2015991210938	2510.0
599.71630859375	1277.0
600.2080078125	929.0
600.7076416015625	246.0
601.1920166015625	119.0
606.2058715820312	1142.0
606.7235717773438	1875.0
607.2220458984375	4019.0
607.720703125	2153.0
608.2196044921875	987.0
608.7147827148438	335.0
609.2140502929688	137.0
609.9945678710938	60.0
614.2298583984375	8755.0
614.7313842773438	5601.0
615.2252807617188	2542.0
615.7154541015625	1065.0
616.2097778320312	430.0
616.7160034179688	256.0
617.2656860351562	96.0
617.6820678710938	52.0
623.1467895507812	3156.0
624.1494140625	680.0
625.1488647460938	296.0
629.2222290039062	582.0
636.2398681640625	97.0
641.25341796875	203.0
644.2428588867188	24751.0
644.7444458007812	16356.0
645.2422485351562	6762.0
645.7442626953125	1906.0
646.2384033203125	479.0
649.1629638671875	1331.0
650.1661376953125	315.0
651.1660766601562	158.0
653.1964721679688	104.0
659.2215576171875	364.0
667.2734985351562	651.0
677.1541137695312	1124.0
681.294189453125	308.0
695.1981811523438	119.0
707.3494873046875	54.0
725.3545532226562	566.0
737.3662719726562	188.0
741.3074951171875	580.0
743.1204223632812	140.0
753.36328125	687.0
754.3831787109375	355.0
755.382080078125	140.0
767.3936767578125	339.0
769.2952270507812	178.0
785.3052368164062	167.0
797.3640747070312	268.0
803.31591796875	320.0
811.3822021484375	572.0
812.41357421875	308.0
817.2821044921875	375.0
829.3008422851562	321.0
830.32080078125	170.0
831.3687133789062	73.0
843.3524169921875	229.0
871.4085083007812	3346.0
872.4166259765625	1495.0
873.416015625	472.0
874.416015625	126.0
885.3452758789062	102.0
899.4115600585938	279.0
903.4169311523438	488.0
913.0728149414062	109.0
915.4290161132812	217.0
929.4615478515625	129.0
941.4121704101562	92.0
955.4462280273438	165.0
958.4142456054688	99.0
961.3672485351562	180.0
973.4515991210938	420.0
979.378662109375	165.0
987.3987426757812	493.0
991.4459228515625	665.0
992.4813842773438	333.0
993.4576416015625	193.0
1001.4100341796875	237.0
1015.4595947265625	622.0
1019.4426879882812	76.0
1033.46533203125	1492.0
1034.4615478515625	912.0
1035.4683837890625	333.0
1057.429443359375	138.0
1061.416748046875	379.0
1062.4468994140625	188.0
1073.4805908203125	257.0
1079.5068359375	207.0
1089.501220703125	433.0
1105.5406494140625	194.0
1117.4609375	125.0
1119.5172119140625	245.0
1131.5230712890625	208.0
1149.507080078125	743.0
1150.5416259765625	259.0
1151.5123291015625	176.0
1167.5411376953125	383.0
1191.519287109375	931.0
1192.5343017578125	532.0
1193.51708984375	273.0
1195.7569580078125	49.0
END IONS


BEGIN IONS
PEPMASS=445.1387
CHARGE=3-
MSLEVEL=2
NAME=Quadrangularisoside D
FEATURE_ID=49
RTINSECONDS=0.0
SOURCE_INSTRUMENT=LC-ESI-qTof
IONMODE=Negative
SCANS=49
SMILES=C[C@]12C3=CC[C@@]4([H])C(C)(C)[C@@H](O[C@@H]([C@@H]5O[C@@H]([C@@H]6O)O[C@H](C)[C@@H](O[C@@H]([C@@H]7O)OC[C@@H](O)[C@@H]7O[C@@H]([C@@H]8O)O[C@H](CO)[C@@H](S(=O)(O[O-])=O)[C@@H]8OC)[C@@H]6OS(=O)([O-])=O)OC[C@@H](OS(=O)([O-])=O)[C@@H]5O)CC[C@]4(C)[C@]3([H])CCC1(C9=O)[C@]([C@](C)(CC/C=C(C)/C)O9)([H])[C@@H](OC(C)=O)C2.[Na+].[Na+].[Na+]
ORGANISM=Colochirus quadrangularis
DATACOLLECTOR=Roman Popov
49.48417663574219	60.0
64.50588989257812	69.0
75.43225860595703	53.0
95.95001983642578	825.0
96.96209716796875	41838.0
97.96226501464844	362.0
98.95813751220703	1680.0
101.03170013427734	114.0
112.87435913085938	340.0
122.9779281616211	906.0
136.7666015625	94.0
138.97315979003906	160.0
150.97303771972656	1710.0
152.9838409423828	570.0
164.98074340820312	629.0
166.9925994873047	395.0
179.0002899169922	736.0
182.99783325195312	146.0
194.99703979492188	4935.0
197.01065063476562	1576.0
198.0235595703125	197.0
206.99505615234375	1018.0
209.01011657714844	1906.0
209.98008728027344	878.0
210.9959259033203	1744.0
212.00039672851562	143.0
218.0003204345703	632.0
222.99221801757812	1019.0
224.86541748046875	231.0
226.98927307128906	4346.0
228.98916625976562	232.0
232.9935302734375	185.0
238.9930877685547	185.0
241.0033416748047	1814.0
242.00547790527344	340.0
244.07278442382812	48.0
255.01800537109375	19987.0
256.0210266113281	1858.0
257.0184020996094	902.0
259.6807556152344	113.0
265.0286560058594	1846.0
267.0213623046875	175.0
271.0135803222656	1463.0
273.02862548828125	11458.0
274.03240966796875	1151.0
274.3543395996094	18247.0
274.68951416015625	6448.0
275.0249328613281	4255.0
275.35791015625	835.0
275.69635009765625	235.0
276.0218811035156	273.0
277.03375244140625	206.0
279.05255126953125	1619.0
279.68658447265625	7053.0
280.0250244140625	2712.0
280.355712890625	2187.0
280.68927001953125	585.0
281.0283203125	216.0
284.0196838378906	1228.0
285.05413818359375	1192.0
286.0556945800781	225.0
288.0614318847656	1285.0
289.0386962890625	609.0
292.03717041015625	949.0
294.0718688964844	646.0
298.0368957519531	5778.0
298.3780517578125	1332.0
298.5391540527344	1352.0
298.7167053222656	614.0
299.03912353515625	962.0
299.542236328125	202.0
302.0641784667969	402.0
306.0355529785156	5260.0
306.5389709472656	1474.0
307.0345153808594	1037.0
308.05731201171875	179.0
310.06903076171875	384.0
315.0343933105469	979.0
315.7164611816406	3934.0
316.0591735839844	1833.0
316.38800048828125	2169.0
316.72265625	912.0
317.0602722167969	594.0
317.7304382324219	134.0
321.0635681152344	40516.0
321.3978271484375	19976.0
321.72943115234375	10762.0
322.0640563964844	2762.0
322.3931579589844	1206.0
323.0689392089844	614.0
325.0634765625	69738.0
325.39697265625	34643.0
325.7306213378906	20215.0
326.0644836425781	6633.0
326.3984680175781	1946.0
328.0453186035156	199.0
329.0566101074219	352.0
330.184326171875	210.0
331.50390625	170.0
333.6339416503906	529.0
336.0460205078125	9388.0
336.5474548339844	2460.0
337.0521545410156	1241.0
337.542724609375	234.0
338.4057312011719	1069.0
339.0544128417969	826.0
340.0650329589844	115.0
341.0480041503906	189.0
342.43585205078125	2084.0
342.77813720703125	1277.0
343.0884094238281	1180.0
343.4222106933594	441.0
343.7503662109375	235.0
344.0874328613281	187.0
345.0585632324219	1764.0
346.0633850097656	217.0
346.4427795410156	95.0
347.0726318359375	313.0
347.7708435058594	448.0
349.05712890625	2398.0
349.5504455566406	713.0
350.0618591308594	678.0
351.1005859375	2438.0
351.5923767089844	920.0
351.7702331542969	1004.0
352.102294921875	922.0
352.43157958984375	311.0
353.0995178222656	232.0
354.0832824707031	1900.0
354.5801086425781	718.0
355.0892333984375	367.0
355.7835388183594	4790.0
356.1115417480469	2656.0
356.439697265625	1677.0
356.77099609375	489.0
357.0755920410156	858.0
357.4281005859375	164.0
358.0887756347656	203.0
359.0674743652344	215.0
359.624755859375	442.0
360.09246826171875	1812.0
360.4194641113281	992.0
360.75262451171875	1117.0
361.0949401855469	1052.0
361.4403991699219	410.0
361.7619934082031	172.0
363.05279541015625	7327.0
363.5528869628906	2507.0
363.7578430175781	1297.0
364.08349609375	1414.0
364.4243469238281	1227.0
364.60540771484375	593.0
364.7804870605469	408.0
365.0975036621094	1983.0
365.4267578125	854.0
365.76220703125	512.0
369.0948181152344	134761.0
369.4289245605469	83006.0
369.7601013183594	46940.0
370.0945129394531	14822.0
370.4290466308594	4533.0
371.0742492675781	2424.0
371.61334228515625	538.0
372.0583190917969	2794.0
372.5645446777344	746.0
373.092529296875	2901.0
373.4284362792969	2016.0
373.76751708984375	3768.0
374.09454345703125	2338.0
374.4339599609375	1557.0
374.59912109375	670.0
374.76739501953125	1273.0
375.091796875	1344.0
375.425537109375	392.0
375.7655334472656	533.0
377.76580810546875	61761.0
378.1007385253906	37423.0
378.4327392578125	24826.0
378.7679443359375	8543.0
379.1033020019531	4034.0
379.4326477050781	1059.0
379.76214599609375	399.0
380.1133728027344	771.0
380.4184875488281	366.0
380.6096496582031	368.0
381.0939025878906	775.0
382.4372863769531	34169.0
382.77117919921875	22432.0
383.1051940917969	14457.0
383.43939208984375	5402.0
383.7644348144531	6089.0
384.0989074707031	3839.0
384.4335021972656	2229.0
384.7682800292969	729.0
385.07525634765625	347.0
385.4071960449219	108.0
386.4349365234375	622.0
386.773681640625	898.0
387.0721435546875	7025.0
387.4422607421875	2145.0
387.7658996582031	2165.0
388.0865173339844	1752.0
388.4384460449219	944.0
388.7687072753906	409.0
389.09912109375	3144.0
389.4359130859375	2213.0
389.76971435546875	1334.0
390.1068115234375	395.0
390.4377746582031	290.0
390.7563781738281	172.0
391.1095275878906	2571.0
391.4440612792969	1637.0
391.7787170410156	1608.0
392.113525390625	578.0
392.4297180175781	1030.0
392.77105712890625	1387.0
393.1062927246094	1768.0
393.43853759765625	1023.0
393.78033447265625	537.0
394.1159973144531	385.0
394.5303039550781	169.0
395.1050109863281	156.0
395.78704833984375	339.0
396.4508056640625	2410.0
396.79388427734375	1437.0
397.10565185546875	3754.0
397.4364318847656	2171.0
397.7705078125	1279.0
398.11102294921875	888.0
398.4327392578125	2861.0
398.7703857421875	2379.0
399.10186767578125	1070.0
399.4429626464844	502.0
400.4544372558594	15557.0
400.78662109375	10080.0
401.1220703125	7214.0
401.45452880859375	2050.0
401.7776184082031	3494.0
402.1134948730469	2463.0
402.44635009765625	52299.0
402.77935791015625	38177.0
403.10614013671875	20442.0
403.4457702636719	6946.0
403.7791748046875	2490.0
404.0777587890625	969.0
405.0760192871094	19069.0
405.46099853515625	4347.0
405.7952575683594	13972.0
406.1232604980469	8757.0
406.4609680175781	4529.0
406.7956237792969	1804.0
407.0985107421875	1046.0
407.45574951171875	248.0
407.7684631347656	763.0
408.1004638671875	362.0
408.435791015625	255.0
408.7521057128906	163.0
409.1004638671875	155.0
410.1304931640625	1115.0
410.4666748046875	5236.0
410.8029479980469	4669.0
411.1361999511719	2920.0
411.463134765625	1392.0
411.796630859375	460.0
412.1142272949219	170.0
412.4415588378906	280.0
412.76263427734375	177.0
413.160888671875	301.0
415.11651611328125	15025.0
415.45147705078125	11728.0
415.7865905761719	6762.0
416.1186218261719	2578.0
416.4507751464844	1138.0
416.7862854003906	404.0
417.1090087890625	1837.0
417.4415588378906	1216.0
417.7774658203125	509.0
418.11029052734375	259.0
419.789306640625	5392.0
420.12615966796875	7243.0
420.45989990234375	13504.0
420.7937927246094	7903.0
421.1278076171875	4947.0
421.4587097167969	1548.0
421.7864990234375	872.0
422.12738037109375	741.0
422.4456787109375	557.0
425.1332702636719	57169.0
425.4657287597656	47983.0
425.79833984375	29444.0
426.1310729980469	12802.0
426.46392822265625	3210.0
426.6369323730469	1847.0
426.8034362792969	809.0
427.13330078125	1025.0
427.6397705078125	368.0
428.1498107910156	560.0
428.65032958984375	172.0
429.14459228515625	479.0
429.6489562988281	251.0
430.13397216796875	417.0
430.78326416015625	1125.0
431.1277770996094	929.0
431.4658508300781	559.0
431.7843933105469	237.0
432.1424255371094	164.0
433.11224365234375	2954.0
433.61566162109375	1317.0
434.1127624511719	711.0
434.61346435546875	254.0
435.1474304199219	1720.0
435.4673156738281	962.0
435.67181396484375	895.0
436.15362548828125	529.0
436.4672546386719	563.0
436.6719970703125	302.0
437.1444396972656	741.0
438.1429748535156	211.0
439.1195068359375	3390.0
439.6197509765625	1413.0
440.126953125	3242.0
440.6277770996094	1220.0
441.1255798339844	914.0
442.11871337890625	1094.0
445.1414489746094	179052.0
445.4749755859375	163008.0
445.8086242675781	94087.0
446.1424255371094	32459.0
446.4729919433594	11000.0
446.81036376953125	2921.0
447.1344909667969	1965.0
451.1473388671875	266.0
451.6678466796875	188.0
453.1335754394531	1189.0
453.6451110839844	602.0
454.1367492675781	403.0
456.1430358886719	391.0
458.16729736328125	521.0
459.0845642089844	4504.0
459.6502990722656	210.0
460.1214294433594	983.0
460.6436767578125	843.0
461.1322937011719	647.0
462.1408996582031	208.0
465.1698303222656	4775.0
465.67108154296875	2649.0
466.172607421875	1429.0
466.67095947265625	506.0
467.14910888671875	1093.0
467.6548156738281	602.0
468.1505432128906	472.0
469.146240234375	748.0
470.15325927734375	376.0
471.0927734375	847.0
472.1224670410156	210.0
473.1464538574219	545.0
474.1749572753906	8772.0
474.6775817871094	4225.0
475.1701354980469	2267.0
475.67327880859375	751.0
476.156005859375	2848.0
476.65625	1700.0
477.15325927734375	585.0
477.6609191894531	253.0
479.1612854003906	576.0
480.1686096191406	304.0
481.1804504394531	554.0
482.14129638671875	275.0
482.85302734375	246.0
484.643310546875	94.0
486.16156005859375	149.0
487.1134033203125	4817.0
488.16748046875	3851.0
488.6774597167969	2041.0
489.1632385253906	1193.0
489.666748046875	504.0
490.15301513671875	1939.0
490.6535339355469	947.0
491.1507873535156	662.0
491.662353515625	201.0
492.1566162109375	117.0
493.1809997558594	188.0
494.1748352050781	582.0
495.1837463378906	726.0
495.6938781738281	421.0
496.1866455078125	295.0
497.1588134765625	878.0
497.677001953125	432.0
499.095458984375	444.0
501.1738586425781	1074.0
501.6870422363281	568.0
502.17926025390625	739.0
502.68585205078125	424.0
503.1820983886719	606.0
503.8169250488281	439.0
505.1588439941406	5986.0
505.65985107421875	3782.0
506.1575622558594	1824.0
506.655517578125	515.0
507.175048828125	231.0
508.1793212890625	186.0
509.17388916015625	572.0
510.187255859375	2551.0
510.68719482421875	1673.0
511.1873474121094	782.0
511.6698913574219	307.0
512.1669921875	440.0
513.1439208984375	518.0
514.1648559570312	1507.0
514.6631469726562	725.0
515.1114501953125	4817.0
516.1199340820312	1273.0
516.65869140625	252.0
517.1365966796875	663.0
517.68310546875	267.0
518.1651000976562	3562.0
518.6688842773438	2233.0
519.1693725585938	1581.0
519.6700439453125	704.0
520.1674194335938	298.0
520.6433715820312	150.0
521.1808471679688	685.0
521.6824951171875	441.0
522.1844482421875	324.0
523.1962280273438	1974.0
523.6952514648438	1025.0
524.187255859375	2089.0
524.6903686523438	1354.0
525.1792602539062	2134.0
525.6755981445312	1338.0
526.1685180664062	1101.0
526.6617431640625	377.0
527.1587524414062	3433.0
527.65966796875	1839.0
528.1608276367188	1211.0
528.6622314453125	428.0
529.1783447265625	178.0
531.194580078125	5305.0
531.6937255859375	4228.0
532.1931762695312	1819.0
532.6928100585938	535.0
533.126953125	1823.0
533.674560546875	859.0
534.1748657226562	2823.0
534.6790771484375	1428.0
535.17626953125	1378.0
535.6736450195312	777.0
536.1822509765625	322.0
536.6618041992188	98.0
537.2001953125	150.0
538.193359375	205.0
540.197265625	13175.0
540.7006225585938	10275.0
541.1968994140625	4644.0
541.6934204101562	1475.0
542.1901245117188	585.0
542.6797485351562	158.0
543.1842651367188	129.0
544.1903686523438	102.0
545.9210205078125	148.0
547.1884155273438	384.0
549.1830444335938	580.0
550.187255859375	298.0
551.1218872070312	137.0
552.1947631835938	991.0
553.2054443359375	879.0
553.7111206054688	512.0
554.1947021484375	8865.0
554.6971435546875	6645.0
555.1923828125	5460.0
555.6915283203125	2689.0
556.1871337890625	1647.0
556.6830444335938	541.0
557.1903076171875	311.0
557.6791381835938	108.0
559.1245727539062	171.0
560.212646484375	937.0
561.2044067382812	4161.0
561.706298828125	2833.0
562.20458984375	1296.0
562.703125	462.0
563.2056274414062	446.0
563.7046508789062	242.0
564.2225952148438	224.0
567.2150268554688	451.0
568.2129516601562	3191.0
568.7141723632812	2427.0
569.2118530273438	896.0
569.709716796875	369.0
570.2191162109375	168.0
571.34814453125	90.0
574.5828857421875	762.0
575.1854248046875	445.0
576.220703125	1171.0
576.73681640625	759.0
577.2227783203125	308.0
577.7317504882812	261.0
581.1864013671875	369.0
582.2041625976562	1217.0
582.7077026367188	760.0
583.2152709960938	2529.0
583.7191772460938	1851.0
584.2156982421875	1114.0
584.7086181640625	285.0
585.2208862304688	191.0
589.219482421875	3432.0
589.7183227539062	2733.0
590.2135620117188	2104.0
590.7128295898438	1148.0
591.2161865234375	300.0
591.7120361328125	258.0
593.1508178710938	154.0
595.2544555664062	943.0
598.2196655273438	7037.0
598.7223510742188	5017.0
599.2213134765625	2908.0
599.7244262695312	782.0
600.2238159179688	297.0
601.1419067382812	214.0
603.2596435546875	169.0
605.2488403320312	348.0
607.2218627929688	1322.0
607.747802734375	937.0
611.2010498046875	150.0
619.225830078125	15058.0
619.7293701171875	11346.0
620.2291870117188	5362.0
620.7291870117188	2051.0
621.2293701171875	485.0
622.2264404296875	115.0
623.251953125	1019.0
624.258544921875	268.0
629.1530151367188	373.0
633.2987060546875	209.0
640.2625122070312	132.0
645.2673950195312	124.0
647.171875	263.0
649.2925415039062	332.0
650.5093994140625	53.0
663.310302734375	951.0
664.3365478515625	545.0
665.310546875	105.0
667.256591796875	99.0
677.3091430664062	196.0
683.2659912109375	142.0
691.3169555664062	795.0
705.3170776367188	583.0
706.4088745117188	114.0
715.346923828125	108.0
723.3375854492188	7169.0
724.3411254882812	3327.0
725.3453979492188	1101.0
726.3460693359375	290.0
733.3744506835938	90.0
747.3814697265625	113.0
751.3359985351562	5777.0
752.3370971679688	2688.0
753.3388671875	865.0
754.3326416015625	296.0
755.3009643554688	115.0
761.2854614257812	142.0
765.3596801757812	387.0
773.3340454101562	250.0
775.313232421875	63.0
777.3565673828125	188.0
781.3056030273438	118.0
791.3842163085938	474.0
799.3095092773438	104.0
809.3818359375	192.0
814.3040161132812	126.0
827.3407592773438	75.0
833.3754272460938	2372.0
834.3795776367188	1540.0
835.3888549804688	720.0
836.3987426757812	461.0
851.3850708007812	2935.0
852.3907470703125	1737.0
853.3923950195312	487.0
855.3650512695312	143.0
869.4100952148438	317.0
880.4292602539062	102.0
897.4218139648438	133.0
910.4135131835938	138.0
924.3729858398438	139.0
931.3635864257812	160.0
941.4235229492188	422.0
951.4205322265625	81.0
960.1671752929688	143.0
965.429443359375	151.0
969.43603515625	137.0
983.427734375	833.0
984.4341430664062	674.0
985.4559936523438	285.0
1001.462158203125	476.0
1011.4404296875	195.0
1029.4549560546875	86.0
1067.798828125	72.0
1099.95556640625	106.0
1142.4671630859375	106.0
1330.3040771484375	54.0
1388.900146484375	53.0
1615.488037109375	51.0
END IONS


BEGIN IONS
PEPMASS=445.139
CHARGE=3-
MSLEVEL=2
NAME=Quadrangularisoside D1
FEATURE_ID=50
RTINSECONDS=0.0
SOURCE_INSTRUMENT=LC-ESI-qTof
IONMODE=Negative
SCANS=50
SMILES=C[C@]12C3=CC[C@@]4([H])C(C)(C)[C@@H](O[C@@H]([C@@H]5O[C@@H]([C@@H]6O)O[C@H](C)[C@@H](O[C@@H]([C@@H]7O)OC[C@@H](O)[C@@H]7O[C@@H]([C@@H]8O)O[C@H](CO)[C@@H](OS(=O)([O-])=O)[C@@H]8OC)[C@@H]6OS(=O)([O-])=O)OC[C@@H](OS(=O)([O-])=O)[C@@H]5O)CC[C@]4(C)[C@]3([H])CCC1(C9=O)[C@]([C@](C)(CCCC(C)=C)O9)([H])[C@@H](OC(C)=O)C2.[Na+].[Na+].[Na+]
ORGANISM=Colochirus quadrangularis
DATACOLLECTOR=Roman Popov
95.95320129394531	1896.0
96.96217346191406	89076.0
97.96077728271484	896.0
98.95978546142578	3384.0
113.02559661865234	869.0
122.97622680664062	2289.0
127.04229736328125	488.0
136.9940948486328	731.0
138.97134399414062	653.0
150.97500610351562	3982.0
152.98583984375	1322.0
164.9868621826172	1420.0
166.98240661621094	410.0
178.99818420410156	1103.0
194.99705505371094	9403.0
195.99813842773438	561.0
197.0106658935547	3917.0
206.99732971191406	2083.0
209.0101318359375	4491.0
209.9892578125	2041.0
210.99363708496094	4769.0
218.00265502929688	2027.0
222.99221801757812	2332.0
225.00527954101562	1268.0
226.98928833007812	5185.0
227.98812866210938	394.0
232.00062561035156	513.0
241.0033416748047	2901.0
248.01219177246094	310.0
255.01800537109375	40679.0
256.0210266113281	3081.0
257.015869140625	1849.0
265.02349853515625	2601.0
267.0213623046875	758.0
271.01617431640625	2493.0
273.02862548828125	19469.0
274.03240966796875	1333.0
274.35693359375	21873.0
274.68951416015625	7175.0
275.0223083496094	5735.0
275.35528564453125	870.0
275.6884765625	455.0
276.0271301269531	262.0
277.02850341796875	401.0
279.05517578125	3008.0
279.68658447265625	9440.0
280.0250244140625	3166.0
280.355712890625	3156.0
280.6919250488281	843.0
281.0256652832031	416.0
284.0223388671875	2573.0
285.05145263671875	3396.0
285.5560302734375	943.0
286.05035400390625	471.0
288.0614318847656	3116.0
288.5632629394531	993.0
292.0317687988281	1809.0
293.0346984863281	598.0
294.0583190917969	3274.0
298.0368957519531	12788.0
298.3644104003906	1653.0
298.5391540527344	2963.0
299.03912353515625	2433.0
299.5395202636719	282.0
302.0669250488281	1059.0
305.0354309082031	470.0
306.0355529785156	8408.0
306.53619384765625	1845.0
307.03729248046875	1428.0
308.0517578125	660.0
310.0634460449219	710.0
313.02337646484375	270.0
315.03997802734375	2945.0
315.7192687988281	4921.0
316.05072021484375	2088.0
316.38800048828125	2670.0
316.7254638671875	1020.0
317.0546569824219	562.0
320.3870544433594	1020.0
321.06072998046875	39012.0
321.3978271484375	16282.0
321.72943115234375	11083.0
322.0640563964844	3128.0
322.39599609375	979.0
325.0634765625	87488.0
325.39697265625	44890.0
325.7306213378906	27332.0
326.0644836425781	7817.0
326.4013366699219	1968.0
326.7269287109375	746.0
327.0498352050781	425.0
328.051025390625	431.0
329.0566101074219	663.0
336.0460205078125	13548.0
336.5474548339844	3597.0
337.0579833984375	2116.0
337.4324035644531	411.0
337.7634582519531	318.0
338.4028015136719	1362.0
338.7372741699219	722.0
339.0456848144531	1881.0
341.0567626953125	780.0
341.76348876953125	1546.0
342.43878173828125	2425.0
342.7723083496094	1581.0
343.0854797363281	1307.0
345.0585632324219	3797.0
345.57843017578125	749.0
346.0604553222656	451.0
347.0785217285156	620.0
347.7502136230469	525.0
349.05712890625	2393.0
349.5592956542969	832.0
350.05889892578125	794.0
351.1005859375	4851.0
351.7761535644531	766.0
352.1023254394531	1047.0
353.10546875	274.0
354.0832824707031	4041.0
354.5860900878906	1535.0
355.0832824707031	1044.0
355.7805480957031	7619.0
356.1145324707031	4965.0
356.44268798828125	2940.0
356.77398681640625	1261.0
357.0606384277344	1821.0
357.4400634765625	218.0
360.08648681640625	6721.0
360.4194641113281	1077.0
360.5905456542969	1842.0
361.0919189453125	1239.0
361.431396484375	336.0
363.058837890625	8802.0
363.546875	2630.0
363.7548522949219	4346.0
364.0955505371094	5567.0
364.42132568359375	1974.0
364.6114501953125	1986.0
365.10052490234375	1878.0
365.4267578125	1145.0
365.76220703125	1020.0
366.1008605957031	394.0
368.07830810546875	2408.0
368.4210205078125	4810.0
368.7578430175781	5352.0
369.0948181152344	49879.0
369.4289245605469	30342.0
369.7601318359375	16738.0
370.0945129394531	5794.0
370.426025390625	1919.0
370.7637634277344	659.0
371.0772705078125	5026.0
371.61334228515625	1083.0
372.0613708496094	4167.0
372.5615234375	1360.0
373.1016845703125	4194.0
373.4253845214844	1970.0
373.7736511230469	4038.0
374.0976257324219	3407.0
374.4278564453125	1876.0
374.5960693359375	1391.0
374.7735290527344	829.0
375.091796875	1560.0
377.76580810546875	110318.0
378.1007385253906	72390.0
378.4327392578125	44765.0
378.7679443359375	13970.0
379.1033020019531	6657.0
379.4388122558594	1404.0
380.1072082519531	2061.0
380.6158142089844	642.0
381.0908203125	1492.0
381.58465576171875	809.0
381.77301025390625	1064.0
382.4372863769531	35258.0
382.77117919921875	26213.0
383.1051940917969	15278.0
383.43939208984375	5557.0
383.76751708984375	2985.0
384.0989074707031	1780.0
384.42730712890625	1265.0
384.75897216796875	529.0
386.43804931640625	763.0
386.773681640625	854.0
387.08148193359375	15540.0
387.44537353515625	8502.0
387.7752380371094	6013.0
388.08966064453125	2350.0
388.4415588378906	924.0
388.778076171875	627.0
389.43902587890625	557.0
391.1064147949219	2877.0
391.4471740722656	681.0
391.7787170410156	932.0
392.113525390625	774.0
392.43597412109375	1215.0
392.7648010253906	1240.0
393.1125793457031	1071.0
394.119140625	686.0
394.621337890625	266.0
395.1175842285156	247.0
395.7839050292969	863.0
396.4508056640625	2217.0
396.7939147949219	1128.0
397.10565185546875	2720.0
397.4395751953125	1272.0
397.7736511230469	1999.0
398.1236267089844	1332.0
398.4359130859375	1219.0
398.76409912109375	830.0
399.0955505371094	427.0
400.1192321777344	1120.0
400.4544372558594	23014.0
400.78662109375	18441.0
401.1221008300781	10723.0
401.45135498046875	3558.0
401.7744445800781	13732.0
402.1103515625	10553.0
402.4432067871094	32713.0
402.77935791015625	22731.0
403.09027099609375	12674.0
403.4425964355469	4262.0
403.7823486328125	1528.0
404.0714111328125	1510.0
405.0760192871094	30038.0
405.4610290527344	4834.0
405.7984313964844	22373.0
406.12646484375	16417.0
406.4609680175781	9340.0
406.7987976074219	3388.0
407.11126708984375	2006.0
407.4461975097656	825.0
407.647216796875	506.0
409.12286376953125	885.0
409.6281433105469	422.0
410.13372802734375	2391.0
410.4634704589844	2522.0
410.8061828613281	2156.0
411.13299560546875	3851.0
411.4631652832031	2310.0
411.7966613769531	1107.0
412.1302795410156	494.0
414.1542053222656	670.0
415.1197509765625	10999.0
415.45147705078125	9203.0
415.7865905761719	4689.0
416.1218566894531	2298.0
416.45721435546875	856.0
417.1058044433594	1319.0
417.6288757324219	638.0
418.11029052734375	437.0
419.789306640625	5301.0
420.12615966796875	5344.0
420.45989990234375	8085.0
420.7937927246094	5877.0
421.1278076171875	3512.0
421.4619445800781	1156.0
421.7799987792969	3208.0
422.1241455078125	2401.0
422.4457092285156	1335.0
422.7803649902344	600.0
424.1333923339844	576.0
425.1332702636719	13877.0
425.4657287597656	10723.0
425.79833984375	6615.0
426.1310729980469	5767.0
426.45086669921875	1085.0
426.6336669921875	1825.0
427.13330078125	764.0
427.6430358886719	268.0
428.1498107910156	795.0
429.1478576660156	808.0
429.6522521972656	340.0
430.1307067871094	2543.0
430.6389465332031	1418.0
431.12451171875	711.0
432.12274169921875	293.0
433.11224365234375	3815.0
433.61566162109375	1734.0
434.1094970703125	987.0
434.6101989746094	573.0
435.1342468261719	917.0
435.66522216796875	919.0
436.15362548828125	545.0
436.6588134765625	410.0
437.1477355957031	1151.0
437.6501770019531	568.0
438.14630126953125	353.0
439.1261291503906	7276.0
439.6297302246094	3591.0
440.126953125	3021.0
440.6277770996094	1244.0
441.12890625	530.0
442.11871337890625	1710.0
442.6239929199219	774.0
444.1615905761719	2099.0
444.66473388671875	1097.0
445.1314697265625	21938.0
445.4750061035156	17843.0
445.80865478515625	9974.0
446.1357421875	6509.0
446.46630859375	1676.0
446.6533508300781	1792.0
447.1278076171875	1258.0
447.64263916015625	634.0
448.12432861328125	1501.0
448.62298583984375	585.0
449.1219177246094	427.0
453.1369323730469	4132.0
453.6417541503906	1954.0
454.1367492675781	1111.0
454.63201904296875	320.0
458.15716552734375	824.0
459.0845947265625	7613.0
459.6570739746094	402.0
460.12823486328125	3616.0
460.6437072753906	1973.0
461.1357116699219	1497.0
461.6415710449219	405.0
464.161376953125	552.0
465.17327880859375	2360.0
465.6711120605469	2040.0
466.1623840332031	849.0
467.14910888671875	2646.0
467.65826416015625	1276.0
468.14373779296875	566.0
468.6431579589844	356.0
469.1496887207031	801.0
469.653076171875	501.0
471.08935546875	1576.0
472.1636962890625	939.0
472.6755676269531	617.0
473.1533508300781	1895.0
473.669189453125	1240.0
474.17498779296875	6292.0
474.6776123046875	3518.0
475.16326904296875	1631.0
475.6595153808594	730.0
476.1560363769531	3560.0
476.65625	1933.0
477.15673828125	839.0
477.66094970703125	305.0
479.16131591796875	1412.0
480.16864013671875	751.0
481.18048095703125	2160.0
481.67987060546875	1322.0
482.1656188964844	1269.0
482.6585693359375	772.0
483.1552429199219	364.0
483.6556396484375	255.0
486.15460205078125	381.0
487.1169128417969	7017.0
487.6682434082031	723.0
488.1570129394531	2465.0
488.677490234375	1277.0
489.1457824707031	953.0
489.66326904296875	686.0
490.1530456542969	1546.0
490.653564453125	1209.0
491.15081787109375	1535.0
491.6553649902344	312.0
493.1634826660156	393.0
494.1713562011719	1340.0
494.6844787597656	883.0
495.18377685546875	1934.0
495.6727600097656	1095.0
496.17608642578125	647.0
496.66558837890625	365.0
497.1623840332031	1167.0
497.6558837890625	495.0
498.15667724609375	432.0
499.1025390625	774.0
501.17388916015625	1067.0
502.18280029296875	1059.0
502.6823425292969	682.0
503.1785888671875	1166.0
503.6750793457031	604.0
504.6581115722656	372.0
505.1553039550781	4724.0
505.6598815917969	2676.0
506.1575927734375	1295.0
506.6519775390625	346.0
509.17034912109375	977.0
509.66619873046875	304.0
510.1872863769531	2106.0
510.6872253417969	1697.0
511.1838073730469	640.0
511.6770935058594	284.0
512.1598510742188	493.0
512.6607666015625	339.0
513.151123046875	1529.0
513.6632690429688	1253.0
514.1613159179688	1219.0
514.6631469726562	670.0
515.10791015625	6612.0
516.1271362304688	1637.0
516.6802978515625	392.0
517.1294555664062	1526.0
517.6759033203125	413.0
518.1651000976562	8759.0
518.6689453125	5515.0
519.165771484375	3187.0
519.6701049804688	1145.0
520.163818359375	675.0
520.6686401367188	505.0
521.209716796875	2891.0
521.6716918945312	560.0
522.2061157226562	983.0
523.1962280273438	2223.0
523.6988525390625	1079.0
524.19091796875	1034.0
524.6903686523438	647.0
525.1756591796875	3583.0
525.6792602539062	2273.0
526.1685791015625	1321.0
526.672607421875	892.0
527.1588134765625	2471.0
527.663330078125	1342.0
528.1608276367188	797.0
531.19091796875	2736.0
531.6973876953125	2018.0
532.1859130859375	1873.0
532.685546875	950.0
533.137939453125	3358.0
533.67822265625	1327.0
534.1676025390625	2502.0
534.6791381835938	1671.0
535.201904296875	1543.0
535.6737060546875	655.0
536.2115478515625	458.0
537.22216796875	239.0
539.1802368164062	345.0
540.197265625	6052.0
540.697021484375	4286.0
541.1932983398438	2384.0
541.6934814453125	1078.0
542.190185546875	563.0
543.1806030273438	348.0
544.1756591796875	213.0
546.2017211914062	431.0
548.1908569335938	577.0
548.6905517578125	367.0
549.2163696289062	1947.0
550.2169189453125	827.0
552.198486328125	2050.0
552.7000122070312	1270.0
553.2017211914062	1294.0
553.6962890625	297.0
554.1910400390625	2451.0
554.6934814453125	2168.0
555.1886596679688	3543.0
555.6878051757812	2469.0
556.1871948242188	1121.0
556.686767578125	312.0
559.1993408203125	576.0
560.2089233398438	1927.0
560.7103271484375	1569.0
561.2081909179688	2073.0
561.706298828125	1504.0
562.2008666992188	727.0
562.7031860351562	283.0
563.2169189453125	1234.0
563.6934204101562	540.0
567.20751953125	399.0
568.209228515625	3548.0
568.7142333984375	2716.0
569.2118530273438	1625.0
569.7059326171875	541.0
574.2003173828125	1046.0
575.7200317382812	263.0
576.2169799804688	633.0
577.2341918945312	515.0
581.20166015625	503.0
582.2080078125	925.0
583.2114868164062	788.0
583.7153930664062	636.0
584.2081298828125	459.0
589.23486328125	1348.0
589.7183837890625	904.0
590.2097778320312	1715.0
590.7090454101562	1181.0
591.7120971679688	249.0
595.2544555664062	1939.0
596.2575073242188	721.0
597.2498168945312	245.0
598.2197265625	3625.0
598.7223510742188	2705.0
599.2252197265625	1414.0
599.7244262695312	470.0
601.1458129882812	324.0
605.2994384765625	1423.0
611.2010498046875	653.0
617.272705078125	447.0
619.2297973632812	2236.0
619.7294311523438	1976.0
620.233154296875	1126.0
620.729248046875	473.0
621.2451782226562	569.0
622.2501831054688	245.0
623.2440795898438	1725.0
624.2467651367188	608.0
625.254150390625	241.0
631.2678833007812	847.0
633.2987670898438	696.0
645.2835083007812	476.0
647.2885131835938	551.0
648.2982177734375	467.0
649.280517578125	1131.0
650.2877807617188	407.0
653.2656860351562	318.0
663.3063354492188	1533.0
664.3162231445312	809.0
667.27294921875	451.0
677.296875	642.0
681.284423828125	325.0
691.3087158203125	1019.0
692.3189086914062	411.0
693.3173828125	270.0
705.3087158203125	469.0
706.3417358398438	311.0
723.337646484375	6021.0
724.3411865234375	3386.0
725.3369140625	948.0
733.3573608398438	588.0
751.3360595703125	4922.0
752.3414916992188	2440.0
753.3389282226562	868.0
765.3510131835938	648.0
777.352294921875	362.0
781.3057250976562	872.0
791.362060546875	747.0
792.3895263671875	461.0
833.3755493164062	1291.0
834.3887939453125	719.0
835.388916015625	749.0
851.3851318359375	3134.0
852.38623046875	1726.0
853.3832397460938	696.0
855.351318359375	281.0
869.405517578125	453.0
983.4278564453125	693.0
END IONS


BEGIN IONS
PEPMASS=430.4629
CHARGE=3-
MSLEVEL=2
NAME=Quadrangularisoside D2
FEATURE_ID=51
RTINSECONDS=624.0
SOURCE_INSTRUMENT=LC-ESI-qTof
IONMODE=Negative
SCANS=51
SMILES=C[C@]1(C2)C3CC[C@@]4([H])C(C)(C)[C@@H](O[C@@H]([C@@H]5O[C@@H]([C@@H]6O)O[C@H](C)[C@@H](O[C@@H]([C@@H]7O)OC[C@@H](O)[C@@H]7O[C@@H]([C@@H]8O)O[C@H](CO)[C@@H](OS(=O)([O-])=O)[C@@H]8OC)[C@@H]6OS(=O)([O-])=O)OC[C@@H](OS(=O)([O-])=O)[C@@H]5O)CC[C@]4(C)C3=CCC1(C9=O)[C@]([C@](C)(CCCC(C)=C)O9)([H])C2=O.[Na+].[Na+].[Na+]
ORGANISM=Colochirus quadrangularis
DATACOLLECTOR=Roman Popov
79.95706939697266	1067.0
95.95113372802734	569.0
96.9602279663086	29225.0
97.48236083984375	183.0
97.54479217529297	170.0
97.63068389892578	147.0
97.75566864013672	122.0
97.95895385742188	296.0
98.25799560546875	110.0
98.46964263916016	86.0
98.95807647705078	1112.0
99.18305969238281	73.0
99.2901382446289	67.0
99.52023315429688	65.0
100.95564270019531	72.0
122.97551727294922	2485.0
136.98931884765625	1048.0
138.97605895996094	468.0
150.971435546875	3928.0
152.98439025878906	1283.0
164.9865264892578	1283.0
179.49647521972656	601.0
194.99728393554688	3133.0
197.01107788085938	1902.0
209.00930786132812	1866.0
209.98623657226562	1087.0
210.99298095703125	2585.0
217.99325561523438	808.0
222.99020385742188	1267.0
226.98757934570312	850.0
239.00942993164062	647.0
241.0076446533203	833.0
255.01849365234375	12845.0
256.0216064453125	898.0
257.0165100097656	428.0
265.0248107910156	358.0
273.03057861328125	5130.0
274.0135192871094	360.0
274.35638427734375	1018.0
275.02178955078125	592.0
276.0240478515625	191.0
284.0251770019531	576.0
292.0406799316406	413.0
298.035400390625	3104.0
298.54046630859375	658.0
299.04046630859375	410.0
306.0318908691406	1609.0
311.07403564453125	269.0
315.0397644042969	851.0
321.0467834472656	428.0
325.06683349609375	217.0
328.09185791015625	136.0
336.04156494140625	1464.0
337.0303649902344	239.0
339.03851318359375	1074.0
341.0555419921875	310.0
345.048828125	1084.0
347.5196228027344	229.0
349.0683288574219	187.0
352.4519958496094	242.0
357.0516357421875	607.0
358.091796875	127.0
361.0801696777344	324.0
363.0531921386719	879.0
366.1014709472656	193.0
371.0660705566406	2444.0
372.0685119628906	695.0
373.0509033203125	201.0
373.7687072753906	494.0
378.76641845703125	257.0
383.11016845703125	435.0
387.0618591308594	4645.0
388.0638732910156	540.0
389.06402587890625	242.0
395.61065673828125	172.0
399.05755615234375	307.0
403.0555725097656	1843.0
405.0699768066406	6534.0
406.07269287109375	1121.0
407.073486328125	493.0
408.12017822265625	77.0
417.07147216796875	376.0
423.3379211425781	276.0
430.45745849609375	3593.0
430.8051452636719	1961.0
431.1300048828125	976.0
431.4615478515625	525.0
431.8063659667969	137.0
433.1244812011719	148.0
437.0843200683594	92.0
441.13519287109375	154.0
443.15264892578125	2143.0
443.66522216796875	975.0
444.1647644042969	364.0
445.1013488769531	2586.0
446.1056823730469	362.0
447.1044616699219	267.0
452.16217041015625	4261.0
452.6631164550781	1889.0
453.1609802246094	1007.0
453.65911865234375	309.0
454.14739990234375	128.0
459.08209228515625	1191.0
461.08245849609375	169.0
466.1672058105469	647.0
468.128173828125	144.0
471.080810546875	507.0
473.15179443359375	275.0
475.1515197753906	46.0
487.11285400390625	1853.0
488.1111145019531	312.0
489.1069030761719	213.0
492.121337890625	138.0
499.1063537597656	318.0
501.1778259277344	459.0
509.1820068359375	984.0
510.19903564453125	256.0
515.105712890625	865.0
516.0999145507812	205.0
517.1094360351562	375.0
518.1810913085938	2743.0
518.69580078125	893.0
519.1782836914062	515.0
519.6862182617188	248.0
521.1574096679688	490.0
525.2212524414062	172.0
529.1771850585938	757.0
533.1151123046875	947.0
534.144775390625	201.0
535.1754760742188	144.0
539.2163696289062	294.0
542.2008666992188	180.0
549.1906127929688	448.0
556.22509765625	223.0
562.2019653320312	156.0
576.21142578125	639.0
583.2330932617188	117.0
597.2185668945312	616.0
622.1491088867188	83.0
646.3068237304688	90.0
661.3133544921875	414.0
663.3351440429688	184.0
671.2523193359375	123.0
679.3153076171875	5355.0
680.3209228515625	1825.0
681.3190307617188	525.0
682.305419921875	124.0
683.3339233398438	159.0
707.3074340820312	3615.0
708.3125	1543.0
709.3098754882812	502.0
710.2952880859375	119.0
721.3328247070312	513.0
733.3455810546875	94.0
748.7756958007812	65.0
761.3714599609375	98.0
781.3853149414062	119.0
789.345458984375	917.0
790.3671875	360.0
791.3673095703125	348.0
801.2605590820312	49.0
807.3616333007812	2376.0
808.363525390625	926.0
809.3615112304688	352.0
810.3826293945312	113.0
825.38134765625	455.0
843.3657836914062	195.0
857.3641967773438	105.0
869.435302734375	100.0
897.3973388671875	169.0
939.419189453125	357.0
957.4349365234375	130.0
1055.4605712890625	70.0
END IONS


BEGIN IONS
PEPMASS=455.8012
CHARGE=3-
MSLEVEL=2
NAME=Quadrangularisoside D3
FEATURE_ID=52
RTINSECONDS=414.0
SOURCE_INSTRUMENT=LC-ESI-qTof
IONMODE=Negative
SCANS=52
SMILES=C[C@]12C3=CC[C@@]4([H])C(C)(C)[C@@H](O[C@@H]([C@@H]5O[C@@H]([C@@H]6O)O[C@H](C)[C@@H](O[C@@H]([C@@H]7O)OC[C@@H](O)[C@@H]7O[C@@H]([C@@H]8O)O[C@H](CO)[C@@H](S(=O)(O[O-])=O)[C@@H]8OC)[C@@H]6OS(=O)([O-])=O)OC[C@@H](OS(=O)([O-])=O)[C@@H]5O)CC[C@]4(C)[C@]3([H])CCC1(C9=O)[C@]([C@](C)(C/C=C/C(C)(OO)C)O9)([H])[C@@H](OC(C)=O)C2.[Na+].[Na+].[Na+]
ORGANISM=Colochirus quadrangularis
DATACOLLECTOR=Roman Popov
96.9599838256836	2891.0
99.66986846923828	218.0
150.97930908203125	243.0
195.0065460205078	436.0
209.98448181152344	130.0
226.97634887695312	288.0
255.0168914794922	1515.0
274.0303039550781	636.0
279.690185546875	233.0
288.0631103515625	152.0
298.04217529296875	330.0
306.0360107421875	363.0
315.71209716796875	263.0
321.05963134765625	1638.0
321.5526428222656	538.0
325.0598449707031	2025.0
325.7441711425781	417.0
336.0461120605469	624.0
345.041748046875	183.0
349.0582580566406	164.0
351.1018981933594	141.0
354.0758972167969	141.0
355.7732849121094	159.0
360.0915222167969	125.0
363.049072265625	352.0
364.435791015625	167.0
365.1029968261719	145.0
369.08544921875	1030.0
369.7659912109375	505.0
372.0430603027344	283.0
373.76153564453125	431.0
374.4280090332031	187.0
377.7601013183594	2557.0
378.1073303222656	1162.0
378.4331970214844	721.0
378.765380859375	352.0
379.11614990234375	251.0
380.0831604003906	68.0
382.40716552734375	199.0
383.7684326171875	805.0
384.440673828125	258.0
386.42364501953125	395.0
387.0639953613281	745.0
391.1141357421875	1139.0
391.80218505859375	267.0
393.1204833984375	83.0
397.0918884277344	162.0
401.1053771972656	363.0
403.0578308105469	341.0
405.075439453125	1246.0
405.769287109375	3116.0
406.11004638671875	1473.0
406.4413757324219	811.0
406.7728576660156	358.0
407.09173583984375	95.0
407.6213073730469	74.0
411.1264953613281	297.0
415.113525390625	794.0
415.9673767089844	28.0
417.1094055175781	166.0
420.4540710449219	708.0
425.1147155761719	1091.0
425.7863464355469	361.0
426.1354064941406	245.0
430.6305236816406	63.0
433.0974426269531	211.0
435.11627197265625	397.0
439.1183166503906	122.0
442.1144104003906	189.0
445.1240539550781	2587.0
445.4642639160156	1145.0
445.79461669921875	873.0
446.12506103515625	366.0
446.4656677246094	96.0
446.7095031738281	62.0
447.1238708496094	91.0
448.1304931640625	156.0
453.1334533691406	203.0
459.08489990234375	277.0
465.1638488769531	157.0
474.1592712402344	428.0
481.15826416015625	172.0
487.115966796875	374.0
488.17010498046875	178.0
489.1484680175781	90.0
495.1376953125	203.0
502.67547607421875	142.0
505.1770324707031	123.0
510.17022705078125	168.0
515.1018676757812	369.0
518.1629028320312	288.0
521.1716918945312	100.0
524.1566162109375	155.0
527.1718139648438	180.0
531.1860961914062	363.0
533.1588134765625	119.0
540.1820678710938	625.0
547.1884155273438	197.0
554.1841430664062	326.0
560.6926879882812	326.0
568.2033081054688	378.0
576.226806640625	140.0
583.1875610351562	165.0
590.1708374023438	127.0
598.204345703125	111.0
619.2079467773438	293.0
633.2459106445312	91.0
650.2435913085938	91.0
723.3095092773438	377.0
751.3182373046875	392.0
833.3495483398438	117.0
851.3695068359375	204.0
997.3699951171875	49.0
END IONS


BEGIN IONS
PEPMASS=455.8015
CHARGE=3-
MSLEVEL=2
NAME=Quadrangularisoside D4
FEATURE_ID=53
RTINSECONDS=408.0
SOURCE_INSTRUMENT=LC-ESI-qTof
IONMODE=Negative
SCANS=53
SMILES=C[C@]12C3=CC[C@@]4([H])C(C)(C)[C@@H](O[C@@H]([C@@H]5O[C@@H]([C@@H]6O)O[C@H](C)[C@@H](O[C@@H]([C@@H]7O)OC[C@@H](O)[C@@H]7O[C@@H]([C@@H]8O)O[C@H](CO)[C@@H](S(=O)(O[O-])=O)[C@@H]8OC)[C@@H]6OS(=O)([O-])=O)OC[C@@H](OS(=O)([O-])=O)[C@@H]5O)CC[C@]4(C)[C@]3([H])CCC1(C9=O)[C@]([C@](C)(CCC(OO)C(C)=C)O9)([H])[C@@H](OC(C)=O)C2.[Na+].[Na+].[Na+]
ORGANISM=Colochirus quadrangularis
DATACOLLECTOR=Roman Popov
96.96012878417969	2467.0
97.27012634277344	91.0
150.96351623535156	281.0
194.99929809570312	412.0
209.01596069335938	236.0
255.01824951171875	1152.0
273.0172424316406	671.0
274.3613586425781	1302.0
279.6914367675781	372.0
298.0351257324219	549.0
306.03436279296875	384.0
315.7103271484375	137.0
321.0663146972656	1491.0
325.0665283203125	1429.0
327.2074279785156	150.0
336.0499267578125	652.0
339.0411071777344	78.0
343.0811462402344	179.0
345.0484924316406	103.0
347.7638854980469	251.0
349.06207275390625	147.0
351.0968017578125	133.0
352.4427185058594	195.0
355.75323486328125	1695.0
356.4273376464844	802.0
357.0960998535156	344.0
360.1133117675781	145.0
361.0948181152344	475.0
363.0528259277344	636.0
365.0916442871094	1185.0
365.7775573730469	247.0
369.09527587890625	380.0
371.0718078613281	236.0
373.0780334472656	336.0
373.7591552734375	1633.0
374.10455322265625	873.0
374.4256286621094	1845.0
374.75909423828125	934.0
375.0896301269531	582.0
375.42034912109375	254.0
375.7542419433594	1068.0
376.4286193847656	248.0
377.7699890136719	322.0
378.43695068359375	1859.0
378.7660217285156	885.0
379.1044921875	809.0
379.4523620605469	144.0
379.77264404296875	152.0
380.102294921875	162.0
382.1203918457031	339.0
383.1004943847656	591.0
383.7566833496094	13868.0
384.0911560058594	6131.0
384.4258117675781	3582.0
384.75439453125	1406.0
385.0924072265625	278.0
385.7285461425781	96.0
387.08013916015625	461.0
388.41851806640625	171.0
392.4162292480469	130.0
396.5917663574219	196.0
401.78680419921875	165.0
403.0710144042969	456.0
405.069580078125	1332.0
406.0914001464844	174.0
407.12091064453125	343.0
412.4484558105469	392.0
416.790283203125	112.0
421.09967041015625	92.0
425.13787841796875	169.0
431.12628173828125	129.0
434.1246643066406	229.0
436.46282958984375	137.0
439.12518310546875	361.0
445.1142578125	299.0
448.1273498535156	826.0
454.1469421386719	101.0
459.0782470703125	465.0
462.1313781738281	449.0
469.14398193359375	241.0
474.6515808105469	125.0
483.6578369140625	115.0
487.1193542480469	373.0
491.14654541015625	201.0
494.1602478027344	265.0
505.66009521484375	85.0
512.146240234375	176.0
513.1554565429688	230.0
515.1123657226562	392.0
519.177734375	225.0
521.1641235351562	227.0
527.149658203125	1065.0
529.1693725585938	142.0
533.12548828125	157.0
535.6357421875	213.0
539.204833984375	505.0
541.6704711914062	173.0
549.1678466796875	120.0
563.1799926757812	185.0
567.2008056640625	362.0
597.2489013671875	46.0
606.7037963867188	55.0
649.2429809570312	155.0
667.2525024414062	216.0
737.31396484375	54.0
799.2788696289062	89.0
END IONS


BEGIN IONS
PEPMASS=440.4631
CHARGE=3-
MSLEVEL=2
NAME=Quadrangularisoside E
FEATURE_ID=54
RTINSECONDS=618.0
SOURCE_INSTRUMENT=LC-ESI-qTof
IONMODE=Negative
SCANS=54
SMILES=C[C@]1(C2)C3CC[C@@]4([H])C(C)(C)[C@@H](O[C@@H]([C@@H]5O[C@@H]([C@@H]6O)O[C@H](C)[C@@H](O[C@@H]([C@@H]7O)O[C@H](COS(=O)([O-])=O)[C@@H](O)[C@@H]7O[C@@H]([C@@H]8O)O[C@H](CO)[C@@H](OS(=O)([O-])=O)[C@@H]8OC)[C@@H]6O)OC[C@@H](OS(=O)([O-])=O)[C@@H]5O)CC[C@]4(C)C3=CCC1(C9=O)[C@]([C@](C)(CCCC(C)=C)O9)([H])C2=O.[Na+].[Na+].[Na+]
ORGANISM=Colochirus quadrangularis
DATACOLLECTOR=Roman Popov
96.95929718017578	2416.0
97.2911148071289	56.0
150.97434997558594	438.0
196.98794555664062	216.0
222.98219299316406	175.0
241.00428771972656	514.0
255.02267456054688	680.0
277.0299377441406	788.0
299.0287170410156	194.0
313.03900146484375	366.0
321.0403747558594	494.0
352.04486083984375	128.0
371.0563049316406	187.0
387.0643615722656	243.0
399.1453857421875	82.0
415.05584716796875	108.0
440.4842529296875	421.0
447.0805969238281	148.0
497.6768798828125	181.0
516.175048828125	207.0
524.1673583984375	117.0
533.1988525390625	903.0
544.1900024414062	253.0
547.1919555664062	294.0
564.6705932617188	122.0
591.2423706054688	272.0
599.0238647460938	56.0
707.3330078125	187.0
825.3684692382812	679.0
853.3755493164062	82.0
927.3909301757812	83.0
969.4319458007812	128.0
END IONS


BEGIN IONS
PEPMASS=710.2444
CHARGE=2-
MSLEVEL=2
NAME=Chilensoside A
FEATURE_ID=55
RTINSECONDS=342.0
SOURCE_INSTRUMENT=LC-ESI-qTof
IONMODE=Negative
SCANS=55
SMILES=C[C@]1(C2)[C@]3([H])CC[C@@]4([H])C(C)(C)[C@@H](O[C@@H]([C@@H]5O[C@@H]([C@@H]6O)O[C@H](C)[C@@H](O[C@@H]([C@@H]7O)O[C@H](CO)[C@@H](O)[C@@H]7O)[C@@H]6O)OC[C@@H](O[C@@H]([C@@H]8O)O[C@H](COS(=O)([O-])=O)[C@@H](OS(=O)([O-])=O)[C@@H]8O[C@@H]([C@@H]9O)O[C@H](CO)[C@@H](O)[C@@H]9OC)[C@@H]5O)CC[C@]4(C)C3=CCC1(C%10=O)[C@]([C@](C)(C/C=C\C(C)(O)C)O%10)([H])C2=O.[Na+].[Na+]
ORGANISM=Paracaudina chilensis
DATACOLLECTOR=Roman Popov
96.95932006835938	3152.0
97.25527954101562	82.0
101.02462005615234	560.0
149.04420471191406	312.0
164.97950744628906	267.0
206.97726440429688	419.0
247.9988555908203	911.0
255.02020263671875	1189.0
270.02923583984375	222.0
322.0182800292969	188.0
387.04888916015625	254.0
417.071044921875	3068.0
418.08203125	473.0
439.3240051269531	168.0
468.08685302734375	305.0
494.7228698730469	133.0
517.2171020507812	137.0
538.3577270507812	140.0
556.6799926757812	654.0
558.7592163085938	213.0
567.736083984375	656.0
569.2813110351562	113.0
572.3704833984375	82.0
598.68359375	156.0
629.7064819335938	885.0
630.2380981445312	659.0
688.7496337890625	154.0
701.7279663085938	95.0
710.2452392578125	11068.0
710.7508544921875	19374.0
711.2481689453125	11131.0
711.7499389648438	5268.0
712.2518310546875	1708.0
712.7581176757812	466.0
814.3841552734375	73.0
863.3369140625	61.0
890.3712768554688	55.0
914.373046875	76.0
942.3878784179688	103.0
960.4222412109375	221.0
972.4267578125	158.0
989.4169921875	307.0
990.4464721679688	707.0
991.4664916992188	294.0
992.4820556640625	123.0
1004.4091186523438	203.0
1010.3843383789062	221.0
1018.3787841796875	159.0
1022.3928833007812	204.0
1032.4652099609375	164.0
1036.4051513671875	328.0
1037.4434814453125	273.0
1047.4462890625	130.0
1060.4444580078125	89.0
1077.43115234375	618.0
1078.4691162109375	1064.0
1079.4608154296875	537.0
1080.46337890625	231.0
1117.488037109375	1203.0
1118.4921875	1753.0
1119.496826171875	876.0
1120.4913330078125	356.0
1121.486328125	188.0
1122.49755859375	91.0
1135.4991455078125	6202.0
1136.506103515625	11522.0
1137.508056640625	5720.0
1138.510498046875	1958.0
1139.513427734375	608.0
1140.4954833984375	148.0
1148.441650390625	285.0
1149.52392578125	136.0
1162.4381103515625	136.0
1165.45263671875	564.0
1166.4781494140625	1184.0
1167.47705078125	622.0
1168.4818115234375	195.0
1169.4708251953125	107.0
1179.4815673828125	864.0
1180.496826171875	1611.0
1181.496337890625	860.0
1182.496337890625	366.0
1183.4912109375	108.0
1193.4468994140625	326.0
1194.4736328125	568.0
1195.5064697265625	277.0
1198.4649658203125	184.0
1208.4942626953125	115.0
1281.527099609375	99.0
1324.5302734375	730.0
1325.554443359375	339.0
1327.5406494140625	77.0
END IONS


BEGIN IONS
PEPMASS=702.2487
CHARGE=2-
MSLEVEL=2
NAME=Chilensoside A1
FEATURE_ID=56
RTINSECONDS=654.0
SOURCE_INSTRUMENT=LC-ESI-qTof
IONMODE=Negative
SCANS=56
SMILES=C[C@]1(C2)[C@]3([H])CC[C@@]4([H])C(C)(C)[C@@H](O[C@@H]([C@@H]5O[C@@H]([C@@H]6O)O[C@H](C)[C@@H](O[C@@H]([C@@H]7O)O[C@H](CO)[C@@H](O)[C@@H]7O)[C@@H]6O)OC[C@@H](O[C@@H]([C@@H]8O)O[C@H](COS(=O)([O-])=O)[C@@H](OS(=O)([O-])=O)[C@@H]8O[C@@H]([C@@H]9O)O[C@H](CO)[C@@H](O)[C@@H]9OC)[C@@H]5O)CC[C@]4(C)C3=CCC1(C%10=O)[C@]([C@](C)(CC/C=C(C)/C)O%10)([H])C2=O.[Na+].[Na+]
ORGANISM=Paracaudina chilensis
DATACOLLECTOR=Roman Popov
83.01972198486328	246.0
96.96088409423828	5105.0
97.39876556396484	81.0
101.0246353149414	1090.0
113.02291107177734	759.0
125.0269775390625	185.0
150.96275329589844	488.0
176.98431396484375	849.0
204.96963500976562	546.0
222.99407958984375	1060.0
241.00437927246094	617.0
387.05517578125	408.0
417.0710754394531	6417.0
418.07562255859375	806.0
419.065185546875	364.0
423.3472900390625	364.0
434.0819396972656	109.0
461.1025695800781	122.0
486.2792663574219	455.0
504.7083740234375	142.0
549.0980224609375	132.0
559.7161865234375	853.0
560.2772827148438	475.0
565.1103515625	347.0
621.696044921875	344.0
695.1570434570312	285.0
702.247314453125	2727.0
702.7500610351562	3892.0
703.248779296875	2441.0
703.7518920898438	1039.0
704.2551879882812	388.0
704.7586669921875	125.0
705.3252563476562	57.0
797.382568359375	125.0
824.38818359375	64.0
864.3312377929688	119.0
915.3485107421875	701.0
916.3865356445312	221.0
917.3868408203125	123.0
943.4315795898438	525.0
953.6254272460938	196.0
973.447509765625	1417.0
974.4488525390625	1436.0
975.4507446289062	710.0
976.4531860351562	208.0
988.3981323242188	296.0
1002.3614501953125	303.0
1009.43505859375	301.0
1017.42578125	634.0
1018.4445190429688	716.0
1019.4485473632812	354.0
1029.420166015625	84.0
1036.410400390625	672.0
1037.4283447265625	367.0
1038.4417724609375	160.0
1049.4014892578125	468.0
1050.4361572265625	675.0
1051.435302734375	363.0
1052.460693359375	183.0
1077.415771484375	75.0
1101.4774169921875	516.0
1102.5006103515625	804.0
1103.498046875	423.0
1104.4959716796875	221.0
1105.557373046875	141.0
1119.5023193359375	25223.0
1120.5074462890625	29618.0
1121.512939453125	14317.0
1122.50830078125	3639.0
1123.509521484375	995.0
1132.4759521484375	591.0
1133.4761962890625	313.0
1146.4393310546875	219.0
1150.440673828125	153.0
1163.4947509765625	5408.0
1164.4979248046875	7997.0
1165.5013427734375	3370.0
1166.4998779296875	893.0
1167.493408203125	320.0
1211.474609375	4799.0
1212.4815673828125	5381.0
1213.4835205078125	2493.0
1214.48583984375	937.0
1215.4775390625	225.0
1216.41455078125	85.0
1307.574462890625	305.0
END IONS


BEGIN IONS
PEPMASS=702.2477
CHARGE=2-
MSLEVEL=2
NAME=Chilensoside B
FEATURE_ID=57
RTINSECONDS=648.0
SOURCE_INSTRUMENT=LC-ESI-qTof
IONMODE=Negative
SCANS=57
SMILES=C[C@]1(C2)[C@]3([H])CC[C@@]4([H])C(C)(C)[C@@H](O[C@@H]([C@@H]5O[C@@H]([C@@H]6O)O[C@H](C)[C@@H](O[C@@H]([C@@H]7O)O[C@H](CO)[C@@H](O)[C@@H]7O)[C@@H]6O)OC[C@@H](O[C@@H]([C@@H]8O)O[C@H](COS(=O)([O-])=O)[C@@H](O)[C@@H]8O[C@@H]([C@@H]9O)O[C@H](CO)[C@@H](OS(=O)([O-])=O)[C@@H]9OC)[C@@H]5O)CC[C@]4(C)C3=CCC1(C%10=O)[C@]([C@](C)(CC/C=C(C)/C)O%10)([H])C2=O.[Na+].[Na+]
ORGANISM=Paracaudina chilensis
DATACOLLECTOR=Roman Popov
79.95899200439453	597.0
96.96084594726562	20668.0
97.54073333740234	129.0
97.65473175048828	86.0
97.95801544189453	209.0
98.11296081542969	40.0
98.41381072998047	48.0
98.9571304321289	835.0
99.29707336425781	65.0
101.01823425292969	189.0
113.02118682861328	402.0
138.96949768066406	2294.0
143.0406036376953	585.0
152.98536682128906	2125.0
164.9835205078125	2243.0
168.97462463378906	540.0
180.97459411621094	659.0
197.01455688476562	3008.0
198.98519897460938	514.0
204.99217224121094	518.0
222.9916229248047	2364.0
224.99774169921875	535.0
234.0106658935547	1042.0
241.00181579589844	9205.0
242.00404357910156	520.0
248.0087432861328	6546.0
248.51182556152344	1053.0
249.00794982910156	529.0
255.01760864257812	13457.0
256.0156555175781	1171.0
257.015625	2609.0
257.5125427246094	336.0
259.0138244628906	548.0
268.98602294921875	1351.0
270.02398681640625	3640.0
270.5255126953125	525.0
271.01708984375	535.0
273.027099609375	2232.0
283.0023193359375	549.0
285.0295104980469	845.0
293.0374450683594	102.0
306.03662109375	906.0
313.5313720703125	543.0
315.0333557128906	643.0
322.029541015625	2025.0
323.03729248046875	390.0
329.0222473144531	133.0
343.0397644042969	301.0
353.2499694824219	306.0
357.0509338378906	237.0
372.9494934082031	299.0
389.0384521484375	1033.0
399.06011962890625	2239.0
401.0645446777344	175.0
417.064453125	1469.0
423.3373718261719	549.0
435.0736083984375	416.0
461.0887756347656	287.0
468.09356689453125	441.0
471.65350341796875	133.0
489.0855407714844	117.0
504.093994140625	82.0
519.0951538085938	215.0
532.0934448242188	89.0
539.4473876953125	131.0
548.1907348632812	1425.0
548.6978759765625	1553.0
549.194091796875	825.0
549.7017211914062	281.0
550.1984252929688	173.0
555.6621704101562	131.0
562.681640625	229.0
565.1251831054688	171.0
578.18603515625	137.0
597.1953735351562	115.0
621.7036743164062	1355.0
622.2279663085938	778.0
622.74853515625	251.0
623.2811889648438	67.0
625.2084350585938	250.0
638.6944580078125	195.0
681.1500854492188	396.0
693.7446899414062	60.0
702.2428588867188	3738.0
702.7498168945312	3710.0
703.24853515625	2582.0
703.7515869140625	961.0
704.2506713867188	419.0
704.7373657226562	104.0
709.1544189453125	108.0
807.3712768554688	127.0
824.3197631835938	167.0
841.3663330078125	1211.0
842.3707275390625	1425.0
843.3711547851562	447.0
844.3859252929688	152.0
869.4828491210938	366.0
883.408935546875	122.0
901.3233032226562	128.0
915.3529052734375	99.0
954.3671264648438	143.0
970.3869018554688	171.0
987.4239501953125	1130.0
988.4324951171875	975.0
989.4266357421875	531.0
990.4362182617188	343.0
995.3870849609375	193.0
1000.395263671875	126.0
1017.4202880859375	435.0
1018.84765625	146.0
1023.3733520507812	108.0
1029.4501953125	87.0
1035.4332275390625	100.0
1050.3946533203125	104.0
1066.376953125	33.0
1103.1405029296875	68.0
1115.4595947265625	547.0
1116.478759765625	568.0
1117.4930419921875	305.0
1119.4859619140625	242.0
1120.533447265625	230.0
1131.459716796875	419.0
1132.4754638671875	469.0
1133.4969482421875	220.0
1146.465576171875	171.0
1149.475341796875	6062.0
1150.477783203125	5852.0
1151.4805908203125	3043.0
1152.4837646484375	834.0
1153.4874267578125	261.0
1154.4056396484375	85.0
1164.491943359375	278.0
1165.5386962890625	172.0
1177.468017578125	1538.0
1178.4771728515625	1566.0
1179.4757080078125	869.0
1180.474853515625	288.0
1192.4365234375	210.0
1212.4755859375	214.0
1307.5966796875	297.0
1309.580810546875	198.0
END IONS


BEGIN IONS
PEPMASS=494.4841
CHARGE=3-
MSLEVEL=2
NAME=Chilensoside C
FEATURE_ID=58
RTINSECONDS=588.0
SOURCE_INSTRUMENT=LC-ESI-qTof
IONMODE=Negative
SCANS=58
SMILES=C[C@]1(C2)[C@]3([H])CC[C@@]4([H])C(C)(C)[C@@H](O[C@@H]([C@@H]5O[C@@H]([C@@H]6O)O[C@H](C)[C@@H](O[C@@H]([C@@H]7O)O[C@H](CO)[C@@H](O)[C@@H]7OS(=O)([O-])=O)[C@@H]6O)OC[C@@H](O[C@@H]([C@@H]8O)O[C@H](COS(=O)([O-])=O)[C@@H](OS(=O)([O-])=O)[C@@H]8O[C@@H]([C@@H]9O)O[C@H](CO)[C@@H](O)[C@@H]9OC)[C@@H]5O)CC[C@]4(C)C3=CCC1(C%10=O)[C@]([C@](C)(CC/C=C(C)/C)O%10)([H])C2=O.[Na+].[Na+].[Na+]
ORGANISM=Paracaudina chilensis
DATACOLLECTOR=Roman Popov
79.9598388671875	522.0
96.96015930175781	19639.0
97.47293090820312	157.0
97.5853271484375	115.0
97.67279052734375	110.0
97.76810455322266	77.0
97.96357727050781	152.0
98.1843032836914	63.0
98.9580078125	591.0
99.41139221191406	76.0
100.82696533203125	27.0
113.02710723876953	718.0
125.02603912353516	588.0
150.96939086914062	1954.0
164.98439025878906	1287.0
176.98719787597656	3076.0
178.98634338378906	171.0
204.98167419433594	3807.0
205.98316955566406	280.0
222.99241638183594	1798.0
241.0025634765625	4780.0
242.00479125976562	282.0
248.00698852539062	855.0
256.99859619140625	774.0
259.01708984375	536.0
299.04571533203125	2079.0
301.0252380371094	554.0
327.03314208984375	215.0
345.0515441894531	1206.0
371.0658264160156	1112.0
387.0616149902344	4410.0
388.0635986328125	512.0
389.0544128417969	263.0
399.0604553222656	399.0
405.0697021484375	1055.0
416.4613037109375	960.0
417.07763671875	2179.0
418.0789489746094	338.0
423.33111572265625	409.0
435.8093566894531	523.0
447.0841064453125	434.0
457.10943603515625	396.0
473.10333251953125	666.0
494.4801940917969	3236.0
494.8282165527344	2109.0
495.1552734375	1461.0
495.4859619140625	548.0
495.8414001464844	148.0
496.182861328125	84.0
501.0713195800781	197.0
519.1094970703125	560.0
537.1588134765625	401.0
547.1104125976562	158.0
556.385009765625	230.0
565.128662109375	125.0
590.2008666992188	124.0
597.2066040039062	160.0
605.2098388671875	4420.0
605.7115478515625	2890.0
606.2135009765625	1304.0
606.7156372070312	517.0
607.214111328125	122.0
614.2296752929688	861.0
617.19482421875	554.0
625.2158203125	365.0
631.221923828125	113.0
645.2138671875	2462.0
645.723876953125	1400.0
646.218017578125	846.0
646.724365234375	301.0
647.23095703125	123.0
658.2434692382812	110.0
672.2596435546875	209.0
693.2485961914062	959.0
694.7643432617188	189.0
739.2855224609375	88.0
833.34228515625	247.0
860.778076171875	83.0
873.3588256835938	187.0
897.42041015625	282.0
907.4775390625	105.0
948.3636474609375	138.0
969.4152221679688	518.0
971.3946533203125	295.0
987.4268798828125	26411.0
988.4304809570312	12819.0
989.4345703125	5270.0
990.42919921875	1236.0
991.4243774414062	263.0
1015.422607421875	7083.0
1016.4251708984375	3898.0
1017.42822265625	1488.0
1018.4267578125	513.0
1019.4308471679688	134.0
1029.4378662109375	952.0
1031.4522705078125	142.0
1045.4444580078125	339.0
1056.44091796875	82.0
1095.444580078125	394.0
1098.4495849609375	78.0
1113.4517822265625	457.0
1114.475341796875	417.0
1115.499267578125	179.0
END IONS


BEGIN IONS
PEPMASS=390.6005
CHARGE=4-
MSLEVEL=2
NAME=Chilensoside D
FEATURE_ID=59
RTINSECONDS=0.0
SOURCE_INSTRUMENT=LC-ESI-qTof
IONMODE=Negative
SCANS=59
SMILES=C[C@]1(C2)[C@]3([H])CC[C@@]4([H])C(C)(C)[C@@H](O[C@@H]([C@@H]5O[C@@H]([C@@H]6O)O[C@H](C)[C@@H](O[C@@H]([C@@H]7O)O[C@H](COS(=O)([O-])=O)[C@@H](O)[C@@H]7O)[C@@H]6O)OC[C@@H](O[C@@H]([C@@H]8O)O[C@H](COS(=O)([O-])=O)[C@@H](OS(=O)([O-])=O)[C@@H]8O[C@@H]([C@@H]9O)O[C@H](COS(=O)([O-])=O)[C@@H](O)[C@@H]9OC)[C@@H]5O)CC[C@]4(C)C3=CCC1(C%10=O)[C@]([C@](C)(CC/C=C(C)/C)O%10)([H])C2=O.[Na+].[Na+].[Na+].[Na+]
ORGANISM=Paracaudina chilensis
DATACOLLECTOR=Roman Popov
49.1976203918457	60.0
58.10526657104492	65.0
61.34551239013672	55.0
68.23590087890625	68.0
75.57537841796875	70.0
79.95845031738281	198.0
86.77722930908203	56.0
90.07659912109375	51.0
95.95062255859375	232.0
96.9595947265625	16291.0
97.39897155761719	142.0
97.46138000488281	140.0
97.55657958984375	94.0
97.6580810546875	80.0
97.82058715820312	92.0
97.95507049560547	165.0
98.14757537841797	72.0
98.52373504638672	78.0
98.95720672607422	517.0
99.9502182006836	49.0
101.0276107788086	101.0
108.16976165771484	102.0
113.01966094970703	205.0
115.96907043457031	407.0
120.56853485107422	70.0
125.02405548095703	582.0
129.0553741455078	40.0
135.0633544921875	210.0
138.9687957763672	463.0
143.03762817382812	194.0
150.96859741210938	1254.0
151.98013305664062	536.0
159.97601318359375	382.0
164.984375	711.0
168.98130798339844	784.0
175.6912078857422	59.0
176.98619079589844	1425.0
180.97198486328125	502.0
182.3246612548828	1571.0
182.99327087402344	282.0
184.0081329345703	45.0
191.656494140625	3296.0
192.320068359375	679.0
192.6621551513672	79.0
194.99464416503906	245.0
197.2146453857422	176.0
198.99209594726562	900.0
200.90072631835938	74.0
204.97833251953125	1402.0
206.9858856201172	113.0
210.00294494628906	271.0
213.00262451171875	106.0
217.9980010986328	461.0
219.17808532714844	61.0
221.1621551513672	68.0
222.99229431152344	2214.0
223.53311157226562	113.0
223.98941040039062	154.0
225.00535583496094	954.0
227.0251007080078	98.0
230.3450164794922	79.0
233.00575256347656	1264.0
239.01040649414062	1563.0
239.50669860839844	266.0
240.00350952148438	274.0
241.00112915039062	6452.0
242.00326538085938	394.0
243.00009155273438	322.0
248.00999450683594	16569.0
248.51055908203125	2693.0
249.0066375732422	2133.0
249.50820922851562	331.0
249.99778747558594	116.0
250.48533630371094	68.0
253.21939086914062	135.0
255.01583862304688	19129.0
256.0163269042969	1441.0
256.613525390625	106.0
257.0086364746094	998.0
257.520751953125	83.0
258.0130310058594	207.0
259.0117492675781	1265.0
260.01495361328125	102.0
262.4981384277344	88.0
270.0184631347656	446.0
271.01409912109375	408.0
273.02655029296875	5940.0
273.5125427246094	196.0
274.0303649902344	587.0
274.3653564453125	60.0
275.0281066894531	347.0
277.1790466308594	536.0
284.0123596191406	61.0
293.1815490722656	73.0
299.04541015625	675.0
301.0220642089844	495.0
306.0364074707031	519.0
311.19256591796875	110.0
314.0262451171875	374.0
315.03814697265625	582.0
316.69549560546875	75.0
322.025390625	2101.0
322.5446472167969	469.0
323.0245666503906	310.0
327.0366516113281	551.0
332.0808410644531	3271.0
332.343017578125	2749.0
332.5879821777344	1752.0
332.8387756347656	740.0
333.0954895019531	240.0
333.3349304199219	123.0
333.5716247558594	64.0
333.877685546875	89.0
334.61163330078125	73.0
338.3749694824219	461.0
339.0701904296875	153.0
341.0521545410156	278.0
343.7135314941406	266.0
345.048095703125	1944.0
346.04998779296875	239.0
347.0533142089844	117.0
353.0533752441406	1207.0
354.06085205078125	150.0
357.0381774902344	223.0
358.09918212890625	306.0
359.29656982421875	69.0
362.440185546875	612.0
363.4730224609375	143.0
365.0356140136719	62.0
371.0727844238281	473.0
372.0995178222656	173.0
381.04931640625	3687.0
382.04962158203125	492.0
383.0450439453125	222.0
385.08941650390625	495.0
387.058349609375	2209.0
388.0633850097656	306.0
388.29693603515625	70.0
389.08221435546875	191.0
390.5957336425781	4012.0
390.8519287109375	3686.0
391.095703125	2413.0
391.35205078125	1469.0
391.5959777832031	459.0
391.7899169921875	469.0
392.1091003417969	632.0
392.44091796875	195.0
392.7697448730469	132.0
393.23663330078125	1831.0
393.7351379394531	109.0
394.2464904785156	383.0
395.2608337402344	8173.0
396.2544250488281	159.0
399.056396484375	503.0
403.06365966796875	157.0
405.06842041015625	1051.0
406.0710754394531	149.0
407.76727294921875	148.0
410.4622802734375	569.0
411.11578369140625	2197.0
411.4587707519531	1750.0
411.78265380859375	1059.0
412.1130676269531	408.0
412.4436340332031	307.0
412.7743225097656	173.0
413.4521484375	67.0
416.1561584472656	822.0
416.66253662109375	841.0
417.0852966308594	595.0
417.67620849609375	85.0
419.2734680175781	96.0
420.4393615722656	575.0
421.3018798828125	217.0
423.3221740722656	144.0
424.4383239746094	1229.0
424.7770690917969	609.0
425.1126403808594	794.0
425.4516296386719	382.0
425.7875061035156	210.0
429.8052062988281	36231.0
430.1394958496094	34505.0
430.47393798828125	19196.0
430.8085021972656	7807.0
431.1464538574219	2718.0
431.4681396484375	1378.0
431.78009033203125	511.0
431.9278869628906	337.0
432.125	313.0
432.5818176269531	196.0
433.1244201660156	363.0
433.44354248046875	290.0
433.78253173828125	255.0
434.1216735839844	163.0
437.7715759277344	54276.0
438.10565185546875	48481.0
438.4398498535156	29283.0
438.774169921875	13274.0
439.1086120605469	4739.0
439.43988037109375	2096.0
439.7646484375	853.0
440.0563659667969	455.0
440.4244689941406	394.0
441.1578369140625	217.0
441.4666442871094	196.0
441.7921447753906	237.0
442.1078186035156	184.0
442.4501647949219	415.0
442.7793884277344	4992.0
443.1120300292969	3898.0
443.4481201171875	2246.0
443.7810363769531	1198.0
444.1107177734375	542.0
444.4438781738281	318.0
444.80712890625	157.0
445.1539001464844	160.0
445.46075439453125	138.0
445.82110595703125	78.0
446.08477783203125	68.0
446.4386901855469	220.0
447.1135559082031	1808.0
447.4678955078125	1754.0
447.7989501953125	1095.0
448.13348388671875	602.0
448.4547424316406	227.0
448.7895202636719	145.0
449.1143493652344	87.0
449.67724609375	88.0
450.4685974121094	74.0
451.133056640625	148.0
451.7845764160156	694.0
452.1272888183594	705.0
452.45672607421875	478.0
452.7963562011719	246.0
456.4595947265625	36251.0
456.7939758300781	33723.0
457.1250915527344	19366.0
457.4596862792969	9011.0
457.79443359375	3743.0
458.1292724609375	1772.0
458.4676513671875	682.0
458.7892150878906	395.0
459.1041259765625	264.0
459.5343017578125	216.0
460.0867614746094	151.0
460.59881591796875	123.0
460.8838195800781	108.0
461.1077880859375	181.0
461.4608154296875	220.0
461.79022216796875	133.0
462.1333312988281	134.0
462.4867858886719	130.0
462.8471374511719	118.0
463.4253845214844	52.0
464.1504211425781	77.0
465.1350402832031	2080.0
465.4862060546875	1265.0
465.8102111816406	1211.0
466.14459228515625	496.0
466.47222900390625	235.0
466.762451171875	119.0
467.3021240234375	128.0
468.0575256347656	57.0
468.48162841796875	95.0
469.94012451171875	387.0
471.1504211425781	158.0
471.6617431640625	45.0
473.1870422363281	195.0
474.4669189453125	995.0
474.8112487792969	966.0
475.1453857421875	957.0
475.46929931640625	321.0
475.810546875	231.0
476.1519470214844	124.0
476.4934387207031	78.0
477.10430908203125	58.0
479.1572265625	254.0
480.3931579589844	117.0
484.4722595214844	94.0
488.47430419921875	1990.0
488.8132019042969	1909.0
489.1417541503906	1700.0
489.473876953125	1070.0
489.8131408691406	732.0
490.1490173339844	350.0
490.4674987792969	139.0
490.8035888671875	99.0
491.49713134765625	91.0
492.14910888671875	150.0
494.09356689453125	88.0
501.0849914550781	89.0
507.0964050292969	343.0
516.169921875	79.0
519.10791015625	218.0
524.6431274414062	369.0
529.1600341796875	242.0
533.6525268554688	350.0
534.2149658203125	207.0
536.1528930664062	581.0
536.6580810546875	390.0
537.1597900390625	474.0
537.6727905273438	153.0
539.1875	161.0
548.1834716796875	1174.0
548.70166015625	866.0
549.1904907226562	686.0
549.6980590820312	268.0
550.1762084960938	128.0
551.5598754882812	66.0
554.5557861328125	70.0
557.1717529296875	811.0
557.686767578125	667.0
558.18701171875	349.0
558.6950073242188	149.0
559.1470947265625	101.0
564.1815185546875	1027.0
564.7034912109375	841.0
565.1806030273438	425.0
565.680419921875	270.0
566.1767578125	108.0
566.6883544921875	83.0
571.1784057617188	91.0
577.2155151367188	126.0
589.2084350585938	65.0
597.1923828125	86.0
605.5955810546875	666.0
606.2219848632812	325.0
606.72021484375	187.0
608.1615600585938	700.0
608.6878662109375	850.0
609.1792602539062	433.0
609.6787109375	208.0
610.1705322265625	71.0
612.6875	221.0
614.2259521484375	115.0
616.904296875	159.0
621.238037109375	302.0
623.22119140625	114.0
624.1922607421875	246.0
624.7214965820312	148.0
636.2066040039062	1548.0
636.7050170898438	1134.0
637.1996459960938	2836.0
637.698486328125	2043.0
638.2014770507812	1255.0
638.7047119140625	703.0
639.2041015625	170.0
639.6956787109375	112.0
640.1075439453125	71.0
644.7144775390625	271.0
649.6843872070312	84.0
663.7227783203125	138.0
685.2354736328125	71.0
712.8989868164062	50.0
772.541259765625	65.0
817.28662109375	302.0
833.3331298828125	106.0
856.8115234375	69.0
873.3517456054688	809.0
874.3656005859375	597.0
875.3707275390625	235.0
876.35302734375	64.0
885.3408813476562	82.0
903.3448486328125	114.0
917.8536376953125	51.0
969.4166259765625	205.0
987.4222412109375	9703.0
988.42578125	8168.0
989.4298095703125	2881.0
990.1458740234375	272.0
990.434326171875	1038.0
991.10595703125	172.0
991.4244384765625	301.0
991.8375244140625	117.0
992.4200439453125	142.0
993.3463745117188	63.0
994.0438842773438	51.0
999.3931274414062	86.0
1002.3833618164062	85.0
1015.4161987304688	1004.0
1016.4237060546875	1021.0
1017.4166870117188	319.0
1018.420166015625	145.0
1019.4090576171875	93.0
1030.4552001953125	128.0
1045.471923828125	45.0
1096.489990234375	80.0
1129.40771484375	49.0
1235.7003173828125	49.0
1316.52099609375	72.0
1440.205810546875	65.0
1479.8046875	39.0
1540.60400390625	72.0
1642.0718994140625	53.0
1689.04296875	47.0
1775.023193359375	52.0
1846.800048828125	54.0
1890.6507568359375	61.0
END IONS


BEGIN IONS
PEPMASS=390.5999
CHARGE=4-
MSLEVEL=2
NAME=Chilensoside E
FEATURE_ID=60
RTINSECONDS=0.0
SOURCE_INSTRUMENT=LC-ESI-qTof
IONMODE=Negative
SCANS=60
SMILES=C[C@]1(C2)[C@]3([H])CC[C@@]4([H])C(C)(C)[C@@H](O[C@@H]([C@@H]5O[C@@H]([C@@H]6O)O[C@H](C)[C@@H](O[C@@H]([C@@H]7O)O[C@H](COS(=O)([O-])=O)[C@@H](O)[C@@H]7OS(=O)([O-])=O)[C@@H]6O)OC[C@@H](O[C@@H]([C@@H]8O)O[C@H](COS(=O)([O-])=O)[C@@H](O)[C@@H]8O[C@@H]([C@@H]9O)O[C@H](CO)[C@@H](OS(=O)([O-])=O)[C@@H]9OC)[C@@H]5O)CC[C@]4(C)C3=CC[C@]1(C%10=O)[C@]([C@](C)(CC/C=C(C)/C)O%10)([H])C2=O.[Na+].[Na+].[Na+].[Na+]
ORGANISM=Paracaudina chilensis
DATACOLLECTOR=Roman Popov
50.248130798339844	50.0
64.74174499511719	63.0
79.96060943603516	80.0
95.95147705078125	459.0
96.96045684814453	23948.0
97.44196319580078	180.0
97.56526184082031	140.0
97.70425415039062	89.0
97.84647369384766	98.0
97.95907592773438	309.0
98.11713409423828	73.0
98.31919860839844	66.0
98.52618408203125	104.0
98.95809173583984	1001.0
99.2255630493164	72.0
99.34525299072266	35.0
99.96691131591797	63.0
100.95703125	65.0
113.02235412597656	293.0
124.95275115966797	384.0
138.97010803222656	2355.0
145.978271484375	1637.0
150.96617126464844	838.0
152.98284912109375	1095.0
159.9755859375	6332.0
160.4757537841797	417.0
160.97470092773438	544.0
164.98602294921875	1604.0
168.98094177246094	3591.0
169.4805908203125	257.0
169.98097229003906	436.0
175.66995239257812	167.0
180.96958923339844	406.0
188.99609375	5477.0
189.4983673095703	702.0
189.99041748046875	438.0
194.9945068359375	1120.0
197.01036071777344	762.0
198.99200439453125	208.0
204.98281860351562	564.0
210.0098114013672	206.0
219.00973510742188	894.0
222.99241638183594	1873.0
225.00550842285156	1240.0
226.00714111328125	191.0
233.0035858154297	6325.0
233.50567626953125	917.0
234.0059051513672	961.0
234.50181579589844	149.0
235.01280212402344	145.0
241.00143432617188	4097.0
241.48997497558594	104.0
242.00360107421875	371.0
243.00289916992188	205.0
248.01039123535156	4992.0
248.5084686279297	715.0
248.7776336669922	87.0
249.00953674316406	524.0
249.50611877441406	87.0
255.0163116455078	4111.0
256.0168151855469	359.0
257.0116882324219	1672.0
257.521240234375	250.0
258.0084533691406	228.0
259.0097351074219	420.0
263.0162353515625	641.0
268.52777099609375	419.0
270.0216979980469	1909.0
270.52581787109375	325.0
271.01995849609375	344.0
273.02984619140625	942.0
274.00750732421875	165.0
278.01458740234375	314.0
279.685302734375	327.0
283.2412109375	134.0
293.0174255371094	196.0
299.0381774902344	650.0
301.01483154296875	316.0
306.0375061035156	588.0
307.867919921875	127.0
314.02740478515625	532.0
322.02667236328125	2680.0
322.5289001464844	637.0
323.0286865234375	496.0
323.5231628417969	108.0
324.040771484375	63.0
328.586181640625	522.0
331.2129821777344	48.0
338.3764343261719	522.0
339.0513000488281	252.0
341.0419921875	113.0
344.0345764160156	214.0
345.0496826171875	413.0
347.0784912109375	193.0
351.82659912109375	158.0
353.081787109375	280.0
358.1098937988281	240.0
362.4058837890625	183.0
371.068603515625	495.0
372.06488037109375	88.0
373.0441589355469	109.0
380.40679931640625	120.0
385.0852966308594	520.0
387.06048583984375	1407.0
388.0561828613281	141.0
389.04693603515625	282.0
390.5854187011719	2594.0
390.8540954589844	4120.0
391.1009826660156	3619.0
391.34796142578125	2002.0
391.59814453125	835.0
391.85467529296875	389.0
392.08935546875	155.0
392.3554382324219	200.0
392.69677734375	108.0
393.15106201171875	75.0
393.4175109863281	76.0
394.550048828125	226.0
395.4767761230469	91.0
399.0555114746094	486.0
402.43792724609375	419.0
403.4373474121094	131.0
405.0675964355469	358.0
407.09332275390625	295.0
409.10809326171875	140.0
411.77227783203125	1070.0
415.0985412597656	299.0
416.4424743652344	265.0
416.7908935546875	569.0
417.08782958984375	427.0
417.4784851074219	189.0
417.7950439453125	113.0
419.7745666503906	351.0
420.46136474609375	452.0
421.1130676269531	357.0
423.1492004394531	106.0
424.4409484863281	1866.0
424.7894592285156	1041.0
425.11529541015625	1278.0
425.4510192871094	685.0
425.786865234375	285.0
426.1163330078125	145.0
426.3480224609375	72.0
426.72015380859375	86.0
428.1089172363281	91.0
429.1036682128906	175.0
429.80462646484375	3651.0
430.138916015625	4667.0
430.4733581542969	3077.0
430.80792236328125	1509.0
431.1393127441406	521.0
431.480712890625	272.0
431.7302551269531	132.0
431.97003173828125	118.0
432.37091064453125	103.0
433.100830078125	164.0
433.7754211425781	193.0
435.7857971191406	1882.0
436.13232421875	2502.0
436.45916748046875	1490.0
436.7894287109375	1086.0
437.1264343261719	344.0
437.4503479003906	280.0
437.7743835449219	1309.0
438.10845947265625	1054.0
438.4426574707031	559.0
438.7835998535156	233.0
439.1114501953125	218.0
439.40625	68.0
439.6581115722656	61.0
440.1951599121094	65.0
441.7817077636719	374.0
442.4530334472656	379.0
443.1148986816406	3238.0
443.4510192871094	4869.0
443.7839050292969	3268.0
444.116943359375	1389.0
444.44677734375	588.0
444.78338623046875	217.0
444.9267272949219	160.0
445.1234436035156	651.0
445.45697021484375	1070.0
445.7939758300781	803.0
446.12774658203125	431.0
446.44830322265625	515.0
446.77899169921875	529.0
447.1164855957031	1104.0
447.4574279785156	1174.0
447.7951965332031	682.0
448.133056640625	556.0
448.47442626953125	244.0
448.8158874511719	137.0
449.26806640625	70.0
449.79083251953125	229.0
451.112548828125	735.0
451.45166015625	733.0
451.7875671386719	819.0
452.1202087402344	549.0
452.46307373046875	355.0
452.8195495605469	283.0
453.13238525390625	144.0
453.47900390625	100.0
454.458984375	72.0
455.78753662109375	283.0
456.4559020996094	5246.0
456.79364013671875	7136.0
457.124755859375	5005.0
457.4627685546875	2528.0
457.7975158691406	899.0
458.1256103515625	548.0
458.4538269042969	155.0
458.61627197265625	130.0
458.77874755859375	141.0
459.1004333496094	231.0
459.7102355957031	87.0
460.10003662109375	90.0
460.4798278808594	101.0
461.1244812011719	106.0
462.1025085449219	112.0
463.5646667480469	61.0
465.14501953125	813.0
466.14776611328125	482.0
466.4822692871094	280.0
466.79638671875	129.0
467.1515808105469	88.0
469.087158203125	107.0
470.15240478515625	142.0
471.1365051269531	170.0
474.46331787109375	2682.0
474.8145751953125	3751.0
475.1418151855469	2567.0
475.4726257324219	1523.0
475.8069763183594	664.0
476.1380310058594	396.0
476.4726257324219	164.0
477.1318359375	78.0
477.632568359375	93.0
479.3924255371094	601.0
480.4797058105469	124.0
481.155517578125	137.0
483.119873046875	73.0
488.498779296875	695.0
489.14874267578125	665.0
489.49139404296875	361.0
489.80615234375	220.0
490.14202880859375	175.0
490.6180419921875	103.0
491.1433410644531	189.0
491.65838623046875	207.0
497.1584777832031	289.0
503.66064453125	136.0
509.15594482421875	513.0
511.0908203125	92.0
516.6694946289062	111.0
519.0938110351562	212.0
523.1530151367188	141.0
525.1142578125	92.0
529.1568603515625	228.0
533.178466796875	1659.0
533.6895141601562	2695.0
534.1862182617188	1164.0
534.6868286132812	565.0
535.1802978515625	260.0
535.666748046875	108.0
536.1607055664062	155.0
536.6658935546875	155.0
537.1566772460938	516.0
537.6659545898438	795.0
538.168212890625	520.0
538.670654296875	201.0
539.1953735351562	99.0
540.6497192382812	153.0
543.1553955078125	251.0
544.2720947265625	375.0
547.1668701171875	267.0
548.1878051757812	1567.0
548.691162109375	2053.0
549.1874389648438	1112.0
549.6912841796875	436.0
550.1805419921875	343.0
550.6737060546875	305.0
551.1634521484375	311.0
551.668212890625	315.0
552.165771484375	160.0
552.6710205078125	110.0
555.2006225585938	96.0
557.1762084960938	2233.0
557.6837158203125	2369.0
558.1802978515625	1347.0
558.6845092773438	526.0
559.1777954101562	437.0
559.6749877929688	84.0
560.1798706054688	86.0
562.6703491210938	137.0
564.1710815429688	566.0
564.6892700195312	479.0
565.181396484375	360.0
565.715087890625	149.0
567.6942138671875	126.0
571.6818237304688	986.0
572.1845703125	489.0
572.695068359375	196.0
573.1793212890625	123.0
573.7886962890625	61.0
575.6719360351562	97.0
578.6375732421875	211.0
579.691162109375	72.0
584.4769287109375	926.0
585.218505859375	553.0
585.7156372070312	204.0
586.2053833007812	133.0
588.7069702148438	133.0
591.7097778320312	269.0
596.7108154296875	189.0
598.2291259765625	242.0
599.2075805664062	272.0
599.7300415039062	108.0
605.239013671875	565.0
606.2193603515625	320.0
607.196533203125	111.0
608.6891479492188	100.0
614.1763916015625	91.0
616.7055053710938	466.0
617.706787109375	248.0
619.7315673828125	54.0
621.2197875976562	1730.0
621.7201538085938	2061.0
622.2207641601562	1498.0
622.7216186523438	776.0
623.22265625	253.0
623.727783203125	160.0
624.20947265625	92.0
624.7506103515625	54.0
629.6907348632812	81.0
636.6348266601562	621.0
637.2052001953125	1078.0
637.7000732421875	1178.0
638.2030639648438	694.0
638.7022705078125	367.0
639.1976928710938	161.0
639.6973266601562	100.0
645.2018432617188	85.0
663.7083740234375	267.0
671.2260131835938	81.0
685.7383422851562	58.0
737.46826171875	65.0
778.0455322265625	74.0
803.2932739257812	65.0
817.28564453125	116.0
834.304443359375	162.0
841.3544921875	311.0
842.377197265625	370.0
843.3775634765625	150.0
844.3739013671875	85.0
857.3522338867188	78.0
870.3456420898438	171.0
873.3464965820312	340.0
874.3697509765625	428.0
875.3748779296875	169.0
876.4320678710938	49.0
885.3404541015625	92.0
902.3709716796875	84.0
928.3991088867188	180.0
954.4262084960938	115.0
970.29296875	169.0
973.1161499023438	75.0
987.422607421875	706.0
988.4310913085938	948.0
989.4251708984375	487.0
990.4346923828125	236.0
991.44970703125	98.0
999.4485473632812	105.0
1016.3839721679688	392.0
1017.4273071289062	311.0
1018.4661865234375	38.0
1020.404052734375	77.0
1030.4761962890625	72.0
1044.5733642578125	76.0
1072.392578125	34.0
1098.1927490234375	72.0
1115.42431640625	91.0
1146.4921875	159.0
1350.7457275390625	65.0
1466.52294921875	69.0
1746.9989013671875	57.0
END IONS


BEGIN IONS
PEPMASS=390.5998
CHARGE=4-
MSLEVEL=2
NAME=Chilensoside F
FEATURE_ID=61
RTINSECONDS=0.0
SOURCE_INSTRUMENT=LC-ESI-qTof
IONMODE=Negative
SCANS=61
SMILES=C[C@]1(C2)[C@]3([H])CC[C@@]4([H])C(C)(C)[C@@H](O[C@@H]([C@@H]5O[C@@H]([C@@H]6O)O[C@H](C)[C@@H](O[C@@H]([C@@H]7O)O[C@H](COS(=O)([O-])=O)[C@@H](O)[C@@H]7OS(=O)([O-])=O)[C@@H]6O)OC[C@@H](O[C@@H]([C@@H]8O)O[C@H](COS(=O)([O-])=O)[C@@H](OS(=O)([O-])=O)[C@@H]8O[C@@H]([C@@H]9O)O[C@H](CO)[C@@H](O)[C@@H]9OC)[C@@H]5O)CC[C@]4(C)C3=CC[C@]1(C%10=O)[C@]([C@](C)(CC/C=C(C)/C)O%10)([H])C2=O.[Na+].[Na+].[Na+].[Na+]
ORGANISM=Paracaudina chilensis
DATACOLLECTOR=Roman Popov
79.95972442626953	448.0
85.02947235107422	218.0
95.01456451416016	406.0
95.95204162597656	1197.0
96.96102142333984	73620.0
97.4238052368164	551.0
97.57206726074219	361.0
97.9612045288086	718.0
98.95708465576172	3011.0
113.0246353149414	2421.0
115.96902465820312	2349.0
125.02406311035156	2558.0
138.9707794189453	1584.0
143.0340118408203	1095.0
145.97897338867188	4901.0
146.4778289794922	535.0
146.97752380371094	350.0
150.9707794189453	7820.0
151.4722442626953	576.0
151.9745330810547	1167.0
152.9855194091797	488.0
159.97633361816406	18928.0
160.47850036621094	1714.0
160.97544860839844	1458.0
164.98678588867188	3865.0
165.9891815185547	248.0
167.9723663330078	2547.0
168.98171997070312	18733.0
169.48342895507812	1487.0
169.98175048828125	1855.0
174.97174072265625	292.0
176.98460388183594	8533.0
177.99111938476562	520.0
180.9810333251953	372.0
188.9969482421875	18197.0
189.4992218017578	1852.0
189.99343872070312	1862.0
190.48831176757812	253.0
191.6571807861328	233.0
194.99537658691406	1790.0
202.9949188232422	1476.0
204.98146057128906	7981.0
205.98289489746094	513.0
206.98220825195312	329.0
210.00157165527344	952.0
211.0037078857422	446.0
211.99900817871094	679.0
219.00836181640625	5269.0
219.5092010498047	877.0
220.0059356689453	659.0
222.99339294433594	5851.0
224.0	960.0
225.00650024414062	3083.0
225.51177978515625	569.0
226.0033721923828	336.0
233.0045928955078	71692.0
233.50669860839844	9235.0
234.00450134277344	8228.0
234.50767517089844	1173.0
235.0065460205078	403.0
237.03411865234375	939.0
241.0024871826172	6981.0
242.00955200195312	2194.0
242.5114288330078	268.0
243.0039520263672	447.0
248.01145935058594	4744.0
248.5120391845703	751.0
249.0131072998047	440.0
250.04176330566406	1011.0
255.0174102783203	1204.0
257.0077209472656	737.0
259.0108337402344	1724.0
263.0148010253906	2564.0
263.52001953125	439.0
268.0240783691406	1247.0
268.5289306640625	293.0
270.0228576660156	635.0
273.0284118652344	932.0
273.51702880859375	1551.0
274.0191345214844	662.0
276.021728515625	2331.0
276.526123046875	419.0
277.0257263183594	321.0
290.01507568359375	240.0
299.0285339355469	2051.0
299.5289306640625	446.0
301.0216064453125	766.0
306.03326416015625	462.0
308.03009033203125	394.0
313.0268249511719	330.0
314.02874755859375	359.0
322.0308837890625	1053.0
322.5302734375	293.0
323.0300598144531	225.0
327.0393981933594	273.0
328.5617980957031	788.0
329.3128662109375	208.0
332.368896484375	362.0
338.3691711425781	347.0
341.05804443359375	279.0
343.704833984375	439.0
345.0482177734375	2542.0
346.5824890136719	3197.0
346.8326416015625	3643.0
347.0829162597656	2484.0
347.333251953125	1564.0
347.58660888671875	481.0
347.8341979980469	234.0
353.24664306640625	218.0
354.25146484375	222.0
357.7735290527344	354.0
358.1114196777344	233.0
362.78363037109375	253.0
368.09844970703125	336.0
369.0512390136719	319.0
370.6044921875	323.0
370.8631591796875	392.0
371.45391845703125	1099.0
371.7860107421875	463.0
372.1182861328125	255.0
385.0869445800781	350.0
387.05902099609375	3006.0
388.0640563964844	454.0
390.5995788574219	52413.0
390.8495178222656	62207.0
391.09954833984375	40696.0
391.3496398925781	25833.0
391.60296630859375	11373.0
391.85009765625	4476.0
392.106689453125	1786.0
392.3508605957031	1186.0
392.47296142578125	881.0
392.6295471191406	724.0
392.7986755371094	579.0
393.0305480957031	481.0
393.2405090332031	383.0
393.4505310058594	303.0
399.06353759765625	705.0
402.4269714355469	639.0
402.7568054199219	359.0
403.0962829589844	355.0
405.0693359375	2386.0
406.0751953125	422.0
407.0918884277344	522.0
407.4363708496094	343.0
409.11944580078125	895.0
410.1175231933594	379.0
411.1199951171875	1221.0
411.453369140625	1183.0
411.7740478515625	1739.0
412.1108703613281	905.0
412.4350280761719	710.0
412.7721252441406	206.0
416.1540222167969	1140.0
416.46038818359375	5562.0
416.6474914550781	1099.0
416.79913330078125	5498.0
417.1315612792969	3394.0
417.4641418457031	1445.0
417.6643981933594	426.0
417.8065185546875	555.0
419.7763671875	1054.0
420.11322021484375	1008.0
420.4469909667969	1063.0
420.7808532714844	643.0
421.11163330078125	517.0
423.3298645019531	384.0
423.78851318359375	382.0
424.1204833984375	576.0
424.4427795410156	5040.0
424.781494140625	3048.0
425.1138610839844	2912.0
425.4495849609375	2033.0
425.7854309082031	988.0
426.1148986816406	492.0
426.45758056640625	229.0
429.7999267578125	44365.0
430.13421630859375	53737.0
430.4686584472656	26680.0
430.80322265625	14161.0
431.1379089355469	4819.0
431.4661560058594	1791.0
431.682861328125	1133.0
431.7978210449219	1028.0
431.94561767578125	831.0
432.13616943359375	623.0
432.3300476074219	458.0
432.4812316894531	444.0
432.70477294921875	398.0
432.8724670410156	360.0
435.7909851074219	4671.0
436.1308898925781	5155.0
436.4610290527344	2463.0
436.6690979003906	893.0
436.79791259765625	1555.0
437.14154052734375	691.0
437.4522399902344	353.0
437.5514221191406	261.0
437.77294921875	1174.0
438.1103210449219	1202.0
438.4478454589844	720.0
438.7821960449219	444.0
442.4549560546875	435.0
442.7841491699219	398.0
443.1168212890625	3861.0
443.4495849609375	4176.0
443.78582763671875	2682.0
444.1188659667969	1699.0
444.4553527832031	472.0
445.1253662109375	2080.0
445.4588928222656	1883.0
445.79254150390625	1571.0
446.1296691894531	941.0
446.4569091796875	363.0
446.7909240722656	224.0
447.1217346191406	2010.0
447.466064453125	2145.0
447.8138427734375	2727.0
448.15509033203125	2944.0
448.49310302734375	1477.0
448.8178405761719	913.0
449.7994689941406	429.0
450.13812255859375	528.0
450.466796875	334.0
451.13128662109375	309.0
451.45361328125	339.0
451.7928771972656	812.0
452.1255187988281	651.0
452.48858642578125	1494.0
452.8248596191406	1547.0
453.15789794921875	1035.0
453.4910583496094	517.0
455.8063659667969	417.0
456.46124267578125	9446.0
456.7956237792969	11011.0
457.1267395019531	7352.0
457.46136474609375	3476.0
457.792724609375	1516.0
458.13433837890625	573.0
458.8010559082031	307.0
459.1261291503906	264.0
459.4512939453125	259.0
461.4659423828125	257.0
463.7027893066406	226.0
464.46893310546875	377.0
464.80279541015625	464.0
465.14361572265625	1847.0
465.4777526855469	1990.0
465.81201171875	1325.0
466.1463623046875	1062.0
466.4842834472656	494.0
466.8120422363281	288.0
469.8117980957031	255.0
470.7098083496094	351.0
471.2106018066406	1292.0
471.7185363769531	1785.0
472.2198486328125	639.0
472.714599609375	289.0
474.13836669921875	270.0
474.4757080078125	5185.0
474.8097229003906	6090.0
475.14385986328125	4000.0
475.4781188964844	2303.0
475.80560302734375	906.0
476.1435241699219	419.0
479.1453552246094	681.0
479.48101806640625	650.0
479.8133544921875	451.0
480.14923095703125	342.0
485.2052001953125	414.0
488.17254638671875	1124.0
488.47991943359375	14403.0
488.8153381347656	16121.0
489.1473693847656	9878.0
489.4795227050781	5273.0
489.8152770996094	2794.0
490.1441650390625	1175.0
490.441650390625	533.0
504.1950378417969	317.0
504.6920471191406	250.0
511.18951416015625	299.0
516.1760864257812	239.0
516.6860961914062	281.0
517.1856689453125	246.0
519.103271484375	363.0
524.1860961914062	2254.0
524.6856079101562	2008.0
525.18896484375	1516.0
525.6925659179688	544.0
526.185546875	292.0
528.1561279296875	505.0
528.6575317382812	647.0
529.1591796875	362.0
533.1880493164062	103050.0
533.6918334960938	111296.0
534.1921997070312	54102.0
534.6891479492188	19306.0
535.1900024414062	5978.0
535.6873779296875	1873.0
536.1776733398438	924.0
537.3677978515625	433.0
537.6719970703125	490.0
538.1595458984375	375.0
538.3575439453125	355.0
547.18408203125	26730.0
547.68701171875	30361.0
548.1864624023438	17417.0
548.6861572265625	9059.0
549.1898193359375	3360.0
549.4676513671875	666.0
549.6825561523438	1430.0
550.1903686523438	563.0
554.1942138671875	5070.0
554.6966552734375	6875.0
555.1956176757812	2767.0
555.6947631835938	1405.0
556.2015991210938	508.0
556.686279296875	261.0
557.182373046875	909.0
557.6861572265625	1153.0
558.1864624023438	516.0
571.1780395507812	319.0
575.1929321289062	441.0
575.7010498046875	565.0
576.2017211914062	381.0
583.2039184570312	265.0
584.7088012695312	284.0
587.19189453125	472.0
587.7052612304688	527.0
588.19580078125	522.0
588.6980590820312	412.0
589.6994018554688	294.0
596.203857421875	807.0
596.7056884765625	1091.0
597.203857421875	684.0
597.7022094726562	293.0
605.2067260742188	351.0
616.190185546875	652.0
616.6964111328125	531.0
617.1911010742188	610.0
617.6898803710938	636.0
618.1849365234375	299.0
621.2225341796875	3437.0
621.722900390625	4009.0
622.2235717773438	2508.0
622.724365234375	1115.0
623.2135620117188	418.0
624.1964111328125	243.0
624.694091796875	444.0
636.2109985351562	1613.0
636.71337890625	1532.0
637.2040405273438	3082.0
637.702880859375	3477.0
638.201904296875	2112.0
638.7091064453125	821.0
639.2085571289062	410.0
639.7001342773438	243.0
644.7069702148438	409.0
645.2167358398438	283.0
663.2268676757812	482.0
663.7357177734375	486.0
664.2366943359375	371.0
664.7337646484375	239.0
671.7368774414062	362.0
679.2461547851562	348.0
679.757080078125	335.0
680.24755859375	276.0
823.35546875	272.0
833.3223876953125	326.0
873.35986328125	813.0
874.3643798828125	744.0
875.3648681640625	346.0
901.3593139648438	358.0
902.370361328125	320.0
927.4115600585938	212.0
969.4163818359375	853.0
970.4254760742188	1054.0
971.4203491210938	461.0
972.4107666015625	255.0
987.4271850585938	818.0
988.4307250976562	977.0
989.4347534179688	410.0
1000.4328002929688	236.0
1015.426513671875	305.0
1016.4290161132812	342.0
1017.4371337890625	350.0
END IONS


BEGIN IONS
PEPMASS=431.1139
CHARGE=4-
MSLEVEL=2
NAME=Chilensoside G
FEATURE_ID=62
RTINSECONDS=0.0
SOURCE_INSTRUMENT=LC-ESI-qTof
IONMODE=Negative
SCANS=62
SMILES=C[C@]1(C2)[C@]3([H])CC[C@@]4([H])C(C)(C)[C@@H](O[C@@H]([C@@H]5O[C@@H]([C@@H]6O)O[C@H](C)[C@@H](O[C@@H]([C@@H]7O)O[C@H](COS(=O)([O-])=O)[C@@H](O)[C@@H]7O[C@@H]([C@@H]8O)O[C@H](CO)[C@@H](O)[C@@H]8O)[C@@H]6O)OC[C@@H](O[C@@H]([C@@H]9O)O[C@H](COS(=O)([O-])=O)[C@@H](OS(=O)([O-])=O)[C@@H]9O[C@@H]([C@@H]%10O)O[C@H](COS(=O)([O-])=O)[C@@H](O)[C@@H]%10OC)[C@@H]5O)CC[C@]4(C)C3=CC[C@]1(C%11=O)[C@]([C@](C)(CC/C=C(C)/C)O%11)([H])C2=O.[Na+].[Na+].[Na+].[Na+]
ORGANISM=Paracaudina chilensis
DATACOLLECTOR=Roman Popov
79.95939636230469	955.0
95.95333862304688	2299.0
96.96077728271484	126741.0
97.95783233642578	1307.0
98.95684814453125	6394.0
101.02567291259766	2265.0
109.96703338623047	247.0
112.0168228149414	236.0
113.02445220947266	3550.0
119.03559112548828	971.0
122.97699737548828	1396.0
125.02391052246094	2123.0
127.03960418701172	483.0
129.0193634033203	327.0
131.03431701660156	304.0
137.9607391357422	207.0
138.9706573486328	8223.0
142.0262451171875	357.0
143.0357666015625	2597.0
150.9706573486328	2996.0
151.9763641357422	1074.0
152.98541259765625	4658.0
153.9899444580078	301.0
159.03204345703125	392.0
161.0435333251953	765.0
164.98667907714844	6591.0
165.99111938476562	376.0
166.98431396484375	515.0
168.98162841796875	3620.0
176.98660278320312	1109.0
179.0025177001953	549.0
180.98094177246094	2371.0
181.9859619140625	272.0
182.99375915527344	469.0
191.0558319091797	259.0
194.99749755859375	4424.0
195.9986114501953	339.0
197.0111541748047	3686.0
198.01742553710938	353.0
198.9927978515625	1845.0
202.9948272705078	291.0
204.9813690185547	1479.0
206.9957733154297	313.0
209.01316833496094	473.0
210.00607299804688	280.0
210.99673461914062	221.0
211.99893188476562	586.0
213.00579833984375	708.0
219.00827026367188	901.0
222.99093627929688	13019.0
223.99517822265625	990.0
225.0040283203125	3016.0
226.01040649414062	232.0
227.0071258544922	3282.0
227.50987243652344	423.0
228.00364685058594	490.0
233.00450134277344	4698.0
233.50660705566406	734.0
234.01165771484375	2724.0
234.510009765625	406.0
235.0113067626953	288.0
239.02386474609375	2154.0
240.01210021972656	1834.0
241.0023956298828	69066.0
241.50320434570312	4528.0
242.00454711914062	5859.0
242.50393676757812	573.0
243.0038604736328	1848.0
248.01136779785156	41330.0
248.51193237304688	6191.0
249.00552368164062	6781.0
249.50709533691406	968.0
250.00668334960938	18033.0
250.50926208496094	2501.0
250.74195861816406	356.0
251.00482177734375	1956.0
251.50840759277344	408.0
255.01731872558594	41565.0
256.017822265625	3717.0
256.5086669921875	378.0
257.0152282714844	7324.0
257.5146484375	1123.0
258.01708984375	936.0
259.0132751464844	11291.0
260.0164794921875	733.0
261.01397705078125	550.0
268.997802734375	2059.0
270.0227355957031	33710.0
270.5242614746094	5433.0
271.0184020996094	6033.0
271.5234375	858.0
271.6562805175781	233.0
272.0158996582031	536.0
273.0282897949219	13476.0
274.0321044921875	1169.0
275.0246276855469	747.0
278.02093505859375	854.0
283.0135803222656	724.0
284.0195617675781	1527.0
284.5259094238281	237.0
285.02734375	859.0
291.02520751953125	462.0
292.0345153808594	261.0
293.0239562988281	1249.0
294.0285949707031	277.0
299.0311279296875	1163.0
299.5260314941406	296.0
300.0323181152344	2834.0
300.5335388183594	533.0
301.0242004394531	3416.0
302.0260009765625	359.0
303.02392578125	272.0
305.0274963378906	347.0
306.03314208984375	8548.0
306.5338134765625	1840.0
307.0321044921875	1281.0
307.53082275390625	438.0
308.03271484375	561.0
313.0210876464844	736.0
314.0314025878906	26118.0
314.532958984375	5808.0
315.0321044921875	4428.0
315.53448486328125	847.0
316.0372314453125	378.0
318.5345153808594	368.0
322.02789306640625	16378.0
322.5301208496094	3366.0
322.8537902832031	339.0
323.0327453613281	3338.0
323.5300598144531	714.0
324.0334777832031	288.0
327.0392150878906	774.0
327.69696044921875	243.0
329.0230407714844	616.0
331.03302001953125	1956.0
332.03741455078125	333.0
333.7041931152344	1200.0
334.0392150878906	370.0
339.7077331542969	375.0
341.0491027832031	400.0
343.039794921875	524.0
343.70465087890625	246.0
344.0417175292969	2727.0
344.546142578125	633.0
345.0450744628906	1554.0
349.0525207519531	1475.0
349.5576477050781	426.0
350.05133056640625	270.0
353.2494201660156	976.0
354.2542419433594	711.0
355.0340881347656	376.0
355.2604675292969	220.0
357.0501708984375	1876.0
358.05438232421875	583.0
359.05401611328125	456.0
369.0753173828125	1115.0
369.3334655761719	679.0
369.5795593261719	388.0
369.8287658691406	342.0
371.0608215332031	1191.0
371.45062255859375	202.0
372.0570983886719	232.0
373.0516357421875	584.0
378.8314514160156	297.0
379.083740234375	255.0
380.0506591796875	1047.0
381.0496826171875	565.0
382.33734130859375	276.0
385.04638671875	2425.0
386.0519104003906	435.0
386.38739013671875	241.0
387.05877685546875	3266.0
387.5657958984375	275.0
388.0606994628906	501.0
389.04522705078125	1272.0
392.08453369140625	321.0
392.38818359375	2031.0
392.5885925292969	738.0
392.72637939453125	1024.0
392.8454284667969	803.0
393.0710144042969	1015.0
393.5882263183594	332.0
395.5850830078125	221.0
397.72564697265625	504.0
398.0630187988281	428.0
398.3941955566406	663.0
398.7286682128906	353.0
399.06329345703125	2570.0
399.3443603515625	390.0
399.5970764160156	393.0
399.8498840332031	399.0
400.0711364746094	513.0
401.061279296875	485.0
403.05474853515625	11325.0
404.05810546875	1644.0
405.05316162109375	828.0
407.09478759765625	790.0
407.426513671875	526.0
407.7583923339844	320.0
416.42462158203125	596.0
417.0699462890625	6396.0
418.0711975097656	835.0
419.0574645996094	1020.0
419.766357421875	339.0
421.0659484863281	1626.0
423.8077392578125	235.0
424.1364440917969	353.0
424.4685363769531	303.0
425.13311767578125	803.0
425.47210693359375	796.0
425.794921875	432.0
426.137451171875	299.0
426.4703369140625	247.0
429.8061828613281	2747.0
430.1404724121094	2934.0
430.4781799316406	1919.0
430.8094787597656	1214.0
431.111328125	6320.0
431.36407470703125	9499.0
431.61358642578125	8043.0
431.8631896972656	4661.0
432.11285400390625	2338.0
432.36590576171875	1122.0
432.6156921386719	580.0
432.8721618652344	495.0
433.0826721191406	432.0
433.4215087890625	302.0
434.42572021484375	297.0
435.08154296875	1559.0
436.1734924316406	436.0
436.6753845214844	352.0
437.77593994140625	237.0
438.11334228515625	320.0
438.4442138671875	724.0
438.7818603515625	726.0
439.10308837890625	1064.0
439.4343566894531	682.0
439.7723693847656	458.0
443.0965270996094	923.0
443.4526062011719	438.0
443.79217529296875	406.0
447.0913391113281	806.0
447.4490051269531	331.0
447.7834167480469	394.0
448.11126708984375	388.0
448.462646484375	260.0
450.44635009765625	208.0
451.1779479980469	2066.0
451.6816711425781	2110.0
452.1789855957031	863.0
452.6832580566406	432.0
453.1642761230469	219.0
456.4507751464844	1452.0
456.78515625	1196.0
457.1230163574219	1004.0
457.4610290527344	605.0
459.7830505371094	262.0
461.0955810546875	3076.0
461.44183349609375	350.0
461.7848205566406	299.0
462.10076904296875	682.0
463.08660888671875	603.0
464.4617614746094	235.0
465.78778076171875	829.0
466.12554931640625	517.0
466.4532165527344	381.0
468.08978271484375	994.0
468.58917236328125	277.0
469.109375	295.0
471.1382141113281	329.0
473.7973327636719	482.0
474.1311340332031	585.0
474.46502685546875	590.0
474.79559326171875	359.0
475.1331787109375	353.0
475.4777526855469	384.0
477.0886535644531	369.0
478.14910888671875	300.0
478.4671325683594	2163.0
478.8059997558594	2032.0
479.1346130371094	1605.0
479.47027587890625	1182.0
479.80950927734375	636.0
480.1419372558594	385.0
483.8236083984375	27541.0
484.1574401855469	38818.0
484.4948425292969	25109.0
484.8288879394531	11667.0
485.1595764160156	4840.0
485.4833984375	1980.0
485.8212585449219	1002.0
486.2010803222656	545.0
486.319580078125	602.0
486.4659729003906	617.0
486.77978515625	356.0
487.1111145019531	377.0
487.2995300292969	264.0
487.80206298828125	287.0
489.0945739746094	1149.0
489.8114013671875	8300.0
490.1437683105469	12155.0
490.4797668457031	8324.0
490.8123779296875	4450.0
491.14508056640625	3457.0
491.4638977050781	1170.0
491.6566467285156	1759.0
491.8038330078125	1551.0
492.13690185546875	1619.0
492.4630432128906	791.0
492.6419372558594	411.0
492.80682373046875	563.0
493.13671875	341.0
494.4784240722656	1574.0
494.8158874511719	1880.0
495.14642333984375	1337.0
495.484130859375	646.0
495.8114013671875	563.0
496.1387634277344	510.0
496.4662170410156	510.0
496.80084228515625	370.0
497.1355895996094	2440.0
497.4704284667969	3155.0
497.8053894042969	2200.0
498.1369323730469	1177.0
498.4685974121094	663.0
498.8144836425781	260.0
499.1393127441406	2008.0
499.4748229980469	2462.0
499.8104553222656	2147.0
500.1462097167969	1185.0
500.4679260253906	1282.0
500.79681396484375	1694.0
501.1364440917969	1482.0
501.4761657714844	1174.0
501.8125	908.0
502.1418151855469	477.0
503.8114013671875	442.0
504.14849853515625	1021.0
504.4821472167969	570.0
504.8123779296875	408.0
505.1427001953125	1564.0
505.46600341796875	1226.0
505.65435791015625	688.0
505.80364990234375	1453.0
506.14495849609375	874.0
506.47216796875	661.0
507.1019592285156	1464.0
509.1506042480469	337.0
510.47821044921875	15012.0
510.8139343261719	21595.0
511.146240234375	15049.0
511.4786071777344	8036.0
511.8146667480469	3308.0
512.1436767578125	1303.0
512.49072265625	626.0
512.8056640625	483.0
513.016845703125	390.0
513.210205078125	414.0
513.5038452148438	314.0
515.1168823242188	327.0
517.1995849609375	1017.0
517.7029418945312	1356.0
518.1993408203125	583.0
518.7032470703125	276.0
519.4954833984375	784.0
519.83056640625	540.0
520.1549682617188	479.0
520.5010375976562	237.0
521.1178588867188	257.0
524.2073974609375	2849.0
524.7141723632812	3126.0
525.2102661132812	1486.0
525.7139282226562	763.0
528.1520385742188	323.0
528.4935913085938	1969.0
528.827880859375	2702.0
529.162353515625	2171.0
529.4932861328125	925.0
529.8279418945312	580.0
530.1663208007812	344.0
531.1093139648438	722.0
532.1151733398438	216.0
532.4907836914062	232.0
532.8300170898438	386.0
533.1256103515625	1603.0
533.5051879882812	466.0
533.8338012695312	331.0
534.140625	423.0
536.16259765625	354.0
536.6567993164062	399.0
537.1585693359375	829.0
537.6715087890625	635.0
538.1553955078125	455.0
542.4981079101562	1607.0
542.8331909179688	2557.0
543.1646728515625	2011.0
543.4962768554688	1051.0
543.6989135742188	288.0
543.8279418945312	575.0
544.1707763671875	684.0
544.6834106445312	359.0
547.1022338867188	742.0
548.1934204101562	1781.0
548.689453125	2138.0
549.1189575195312	3508.0
549.6672973632812	581.0
550.130615234375	830.0
550.68310546875	427.0
556.1787719726562	369.0
556.6746215820312	257.0
557.17822265625	1074.0
557.6820068359375	1017.0
558.1748046875	587.0
558.6715698242188	388.0
562.1813354492188	543.0
562.6911010742188	651.0
563.1860961914062	350.0
564.1880493164062	6605.0
564.6912841796875	6962.0
565.1871337890625	3932.0
565.6907958984375	1796.0
566.1758422851562	649.0
566.7100219726562	282.0
567.1202392578125	730.0
569.1961059570312	335.0
569.7014770507812	300.0
571.1699829101562	456.0
571.6724853515625	342.0
572.1638793945312	212.0
578.1834106445312	401.0
578.6928100585938	336.0
579.1871948242188	289.0
584.184814453125	214.0
584.6853637695312	267.0
590.1749267578125	698.0
591.1852416992188	505.0
591.7003173828125	346.0
592.2156372070312	655.0
592.7157592773438	340.0
593.7128295898438	220.0
597.203369140625	355.0
597.7133178710938	431.0
598.2041625976562	381.0
599.205810546875	318.0
604.1878662109375	226.0
605.2061767578125	556.0
605.7078857421875	621.0
606.2136840820312	465.0
606.7041625976562	282.0
609.1398315429688	762.0
609.6860961914062	493.0
610.1740112304688	417.0
610.6817016601562	314.0
613.20361328125	327.0
614.2138061523438	8384.0
614.71923828125	10715.0
615.217041015625	6615.0
615.7189331054688	3501.0
616.2171630859375	1389.0
616.6998291015625	628.0
617.1866455078125	460.0
618.1883544921875	1324.0
618.6953735351562	1227.0
619.1829833984375	881.0
619.6865234375	605.0
620.1902465820312	357.0
621.2219848632812	2279.0
621.722412109375	2779.0
622.2269287109375	1940.0
622.7159423828125	931.0
623.201171875	450.0
624.1959228515625	562.0
624.7093505859375	344.0
625.2072143554688	477.0
625.7013549804688	498.0
626.20751953125	233.0
628.2144165039062	1378.0
628.7136840820312	1719.0
629.213134765625	1287.0
629.7127685546875	1035.0
630.19677734375	1048.0
630.69287109375	1006.0
631.2010498046875	769.0
631.697509765625	470.0
632.1941528320312	547.0
632.6950073242188	570.0
633.196044921875	334.0
635.2061767578125	396.0
635.7201538085938	488.0
636.2064208984375	2073.0
636.7128295898438	2179.0
637.20751953125	2661.0
637.7023315429688	1993.0
638.205322265625	6617.0
638.7085571289062	6393.0
639.2079467773438	3813.0
639.7116088867188	1865.0
640.2113647460938	785.0
640.7073974609375	335.0
641.215576171875	391.0
641.719970703125	273.0
645.2161865234375	34878.0
645.7181396484375	46433.0
646.2162475585938	27427.0
646.7186279296875	12704.0
646.991943359375	1318.0
647.2171020507812	3686.0
647.7279052734375	1353.0
647.908935546875	875.0
648.2227783203125	978.0
648.4441528320312	509.0
648.7299194335938	609.0
649.0238647460938	312.0
649.2412719726562	469.0
649.7286987304688	400.0
652.2088012695312	439.0
652.7094116210938	679.0
653.2102661132812	320.0
656.227294921875	248.0
658.7156982421875	211.0
659.2188110351562	295.0
664.7332153320312	313.0
665.23046875	896.0
665.7279052734375	980.0
666.2337036132812	778.0
666.7315063476562	459.0
667.2213134765625	286.0
669.223388671875	503.0
669.7263793945312	450.0
670.221435546875	287.0
671.2324829101562	278.0
671.7239990234375	290.0
672.2361450195312	605.0
672.7362060546875	635.0
673.2405395507812	496.0
673.7368774414062	351.0
674.2498168945312	213.0
677.2244873046875	536.0
677.7305297851562	854.0
678.2366943359375	740.0
678.739013671875	405.0
679.2332153320312	358.0
679.7317504882812	387.0
681.170654296875	319.0
686.237548828125	2158.0
686.7386474609375	2942.0
687.2399291992188	1687.0
687.7372436523438	998.0
688.2388916015625	550.0
688.719970703125	249.0
693.7481689453125	458.0
694.239501953125	317.0
695.2268676757812	359.0
695.731201171875	309.0
696.2274169921875	306.0
696.7279663085938	247.0
697.2286987304688	390.0
697.7254638671875	418.0
698.2182006835938	321.0
700.232666015625	314.0
700.73046875	372.0
701.2368774414062	462.0
703.22216796875	254.0
709.7128295898438	251.0
717.2319946289062	2381.0
717.7357788085938	2719.0
718.22705078125	25681.0
718.7269897460938	31316.0
719.2271118164062	16670.0
719.7273559570312	8400.0
720.2362670898438	3319.0
720.7368774414062	1315.0
720.966064453125	609.0
721.2462158203125	698.0
721.7556762695312	386.0
722.0529174804688	274.0
744.7599487304688	245.0
745.2604370117188	223.0
765.7658081054688	239.0
841.3668212890625	441.0
842.375732421875	504.0
843.3760986328125	304.0
870.3675537109375	222.0
873.359130859375	1178.0
874.3590087890625	1036.0
875.3688354492188	459.0
885.3578491210938	301.0
887.3389282226562	323.0
901.3633422851562	241.0
902.3506469726562	304.0
903.3717041015625	984.0
904.379150390625	803.0
905.38232421875	416.0
987.4264526367188	978.0
988.4299926757812	1069.0
989.4340209960938	546.0
990.4285888671875	275.0
1016.4232788085938	267.0
1017.4061279296875	488.0
1018.4046020507812	453.0
1019.388427734375	451.0
1020.3928833007812	434.0
1031.4140625	369.0
1032.4193115234375	437.0
1033.40478515625	844.0
1034.40087890625	718.0
1035.412841796875	3382.0
1036.4149169921875	3316.0
1037.1121826171875	297.0
1037.4176025390625	1612.0
1038.4207763671875	520.0
1049.4259033203125	1376.0
1050.434814453125	1496.0
1051.4288330078125	782.0
1052.4234619140625	361.0
1063.4044189453125	399.0
1064.4200439453125	438.0
1065.41552734375	319.0
1131.4703369140625	385.0
1132.4700927734375	385.0
1193.4649658203125	307.0
1195.4698486328125	379.0
END IONS


BEGIN IONS
PEPMASS=1119.5062
CHARGE=1-
MSLEVEL=2
NAME=Chitonoidoside A
FEATURE_ID=63
RTINSECONDS=978.0
SOURCE_INSTRUMENT=LC-ESI-qTof
IONMODE=Negative
SCANS=63
SMILES=C[C@]1(C2)[C@]3([H])CC[C@@]4([H])C(C)(C)[C@@H](O[C@@H]([C@@H]5O[C@@H]([C@@H]6O)O[C@H](C)[C@@H](O[C@@H]([C@@H]7O)OC[C@@H](O)[C@@H]7O[C@@H]([C@@H]8O)O[C@H](COS(=O)([O-])=O)[C@@H](O)[C@@H]8OC)[C@@H]6O)OC[C@@H](O)[C@@H]5O)CC[C@]4(C)C3=CCC1(CO[C@]9(CCCC(C)=C)C)[C@]9([H])C2=O.[Na+]
ORGANISM=Psolus chitonoides
DATACOLLECTOR=Roman Popov
79.95883178710938	766.0
96.96065521240234	20102.0
97.34393310546875	232.0
97.61236572265625	87.0
97.80611419677734	76.0
97.95938110351562	169.0
98.26626586914062	75.0
98.45124816894531	53.0
98.96007537841797	176.0
99.28742218017578	56.0
113.02935791015625	604.0
141.97418212890625	264.0
150.97015380859375	1064.0
168.98045349121094	1091.0
178.99993896484375	1006.0
194.9871063232422	1127.0
197.01416015625	2029.0
222.99118041992188	6425.0
224.99728393554688	864.0
227.0242919921875	2459.0
239.02024841308594	1978.0
241.0013427734375	4109.0
242.00355529785156	252.0
243.0226287841797	110.0
255.01962280273438	106196.0
256.02020263671875	4541.0
257.01763916015625	1330.0
269.0269470214844	720.0
273.0291748046875	18294.0
274.03302001953125	713.0
275.02825927734375	315.0
315.038330078125	1702.0
345.0415344238281	488.0
359.0631408691406	1383.0
369.0517272949219	1134.0
371.0646667480469	2709.0
372.06707763671875	215.0
387.0604553222656	22625.0
388.06243896484375	1734.0
389.05950927734375	396.0
403.05413818359375	1830.0
405.0685729980469	2614.0
406.0744934082031	256.0
423.3170166015625	327.0
437.29443359375	386.0
445.1033020019531	12996.0
446.10430908203125	1167.0
447.0897216796875	446.0
453.33795166015625	1025.0
473.1057434082031	401.0
505.1226806640625	809.0
517.1224975585938	2831.0
518.1221923828125	415.0
519.1553344726562	47.0
533.117431640625	17293.0
534.12158203125	1909.0
535.1156616210938	454.0
549.1115112304688	62.0
593.1375122070312	1252.0
594.1734619140625	197.0
665.1590576171875	1553.0
666.1541137695312	272.0
683.171630859375	624.0
737.2320556640625	165.0
885.339111328125	282.0
911.3765258789062	199.0
951.3644409179688	94.0
965.3985595703125	294.0
979.3820190429688	352.0
993.4112548828125	367.0
1021.4153442382812	113.0
1059.4744873046875	88.0
1063.455322265625	93.0
1088.5084228515625	64.0
1119.4996337890625	71198.0
1120.504638671875	33793.0
1121.5048828125	5626.0
END IONS


BEGIN IONS
PEPMASS=1133.4828
CHARGE=1-
MSLEVEL=2
NAME=Chitonoidoside A1
FEATURE_ID=64
RTINSECONDS=888.0
SOURCE_INSTRUMENT=LC-ESI-qTof
IONMODE=Negative
SCANS=64
SMILES=C[C@]1(C2)[C@]3([H])CC[C@@]4([H])C(C)(C)[C@@H](O[C@@H]([C@@H]5O[C@@H]([C@@H]6O)O[C@H](C)[C@@H](O[C@@H]([C@@H]7O)OC[C@@H](O)[C@@H]7O[C@@H]([C@@H]8O)O[C@H](COS(=O)([O-])=O)[C@@H](O)[C@@H]8OC)[C@@H]6O)OC[C@@H](O)[C@@H]5O)CC[C@]4(C)C3=CCC1(C9=O)[C@]([C@](C)(CCCC(C)=C)O9)([H])C2=O.[Na+]
ORGANISM=Psolus chitonoides
DATACOLLECTOR=Roman Popov
79.95877075195312	440.0
95.9483871459961	179.0
96.96057891845703	17272.0
97.55607604980469	122.0
97.71226501464844	71.0
97.9577407836914	132.0
98.16749572753906	65.0
98.9615707397461	235.0
113.02255249023438	743.0
125.00360107421875	297.0
141.58258056640625	462.0
150.97198486328125	996.0
168.97415161132812	1059.0
178.9976806640625	876.0
197.005126953125	1840.0
204.14833068847656	261.0
222.9910125732422	4429.0
224.99473571777344	806.0
227.02410888671875	1769.0
239.0200653076172	1871.0
241.00360107421875	2808.0
242.0058135986328	206.0
255.01942443847656	91788.0
256.02252197265625	3621.0
257.0174560546875	1084.0
270.97210693359375	712.0
273.0289611816406	14303.0
274.0301818847656	676.0
275.0254211425781	195.0
315.0380859375	1532.0
344.9972229003906	420.0
359.06585693359375	908.0
369.04534912109375	1036.0
371.0674133300781	2303.0
372.0789794921875	282.0
387.0601501464844	17777.0
388.0621337890625	1366.0
389.0592041015625	322.0
403.0570068359375	1516.0
405.0714416503906	2036.0
406.0773620605469	208.0
407.28863525390625	274.0
423.326416015625	2417.0
424.3319396972656	733.0
445.10296630859375	9876.0
446.10394287109375	1051.0
447.0860290527344	399.0
468.3179931640625	314.0
505.1222839355469	602.0
517.1220703125	2009.0
518.1397705078125	226.0
533.1170043945312	12279.0
534.1211547851562	1351.0
535.115234375	436.0
537.3480224609375	105.0
555.3662719726562	595.0
593.140869140625	927.0
665.1585083007812	1360.0
683.1669921875	486.0
885.3431396484375	601.0
911.3424072265625	113.0
925.3917236328125	401.0
969.365234375	363.0
979.4059448242188	482.0
991.4037475585938	125.0
1053.544677734375	92.0
1073.457275390625	184.0
1089.509033203125	288.0
1133.483154296875	49505.0
1134.48388671875	22917.0
1135.4849853515625	4339.0
END IONS


BEGIN IONS
PEPMASS=1427.613
CHARGE=1-
MSLEVEL=2
NAME=Chitonoidoside B
FEATURE_ID=65
RTINSECONDS=804.0
SOURCE_INSTRUMENT=LC-ESI-qTof
IONMODE=Negative
SCANS=65
SMILES=C[C@]1(C2)[C@]3([H])CC[C@@]4([H])C(C)(C)[C@@H](O[C@@H]([C@@H]5O[C@@H]([C@@H]6O)O[C@H](C)[C@@H](O[C@@H]([C@@H]7O)OC[C@@H](O)[C@@H]7O[C@@H]([C@@H]8O)O[C@H](COS(=O)([O-])=O)[C@@H](O)[C@@H]8OC)[C@@H]6O)OC[C@@H](O[C@@H]([C@@H]9O)O[C@H](CO)[C@@H](O)[C@@H]9O[C@@H]([C@@H]%10O)OC[C@@H](O)[C@@H]%10OC)[C@@H]5O)CC[C@]4(C)C3=CCC1(CO[C@]%11(CCCC(C)=C)C)[C@]%11([H])C2=O.[Na+]
ORGANISM=Psolus chitonoides
DATACOLLECTOR=Roman Popov
79.95733642578125	656.0
96.9605484008789	17413.0
97.37346649169922	204.0
97.69036865234375	83.0
97.95771026611328	224.0
98.212890625	76.0
98.42919158935547	56.0
98.95682525634766	370.0
101.02110290527344	262.0
113.02420043945312	1216.0
125.02477264404297	319.0
142.0456085205078	470.0
150.973876953125	888.0
168.98233032226562	837.0
178.9976348876953	738.0
197.01173400878906	1587.0
204.99154663085938	237.0
222.99095153808594	6106.0
225.00180053710938	1015.0
227.0240478515625	3138.0
238.0069122314453	616.0
241.0035400390625	4865.0
243.01498413085938	256.0
255.01934814453125	123890.0
256.0199279785156	4947.0
257.0173645019531	1436.0
271.00067138671875	947.0
273.02886962890625	16571.0
274.0301208496094	919.0
275.0279541015625	292.0
315.0379943847656	1819.0
345.0353088378906	521.0
359.0657653808594	1285.0
369.05133056640625	1509.0
371.06427001953125	2950.0
372.0666809082031	434.0
375.0514831542969	73.0
387.06005859375	31477.0
388.0620422363281	2555.0
389.06219482421875	604.0
403.0537109375	2778.0
405.0713195800781	3695.0
406.0740661621094	472.0
423.31982421875	278.0
445.10284423828125	15568.0
446.10382080078125	1508.0
447.0892333984375	725.0
448.0657043457031	116.0
453.3341064453125	1648.0
473.101806640625	612.0
491.10662841796875	371.0
505.1221618652344	1582.0
506.1529235839844	168.0
517.1219482421875	3551.0
518.125244140625	557.0
519.1295776367188	198.0
533.1168823242188	33723.0
534.1209716796875	3717.0
535.1187133789062	964.0
551.1277465820312	287.0
593.1368408203125	2078.0
594.1420288085938	413.0
603.149169921875	126.0
621.1619262695312	450.0
647.1571655273438	209.0
665.1583251953125	218.0
683.175048828125	144.0
731.4444580078125	140.0
827.2151489257812	221.0
973.2665405273438	2109.0
974.2678833007812	646.0
975.2696533203125	224.0
991.2740478515625	672.0
992.628173828125	26.0
1029.4825439453125	166.0
1045.32080078125	174.0
1101.4945068359375	171.0
1119.503662109375	4709.0
1120.5087890625	2101.0
1121.5037841796875	612.0
1122.4461669921875	97.0
1147.5166015625	201.0
1193.453857421875	219.0
1219.4774169921875	220.0
1233.47705078125	84.0
1247.5174560546875	85.0
1251.5963134765625	94.0
1263.5413818359375	197.0
1273.5172119140625	187.0
1281.5511474609375	8292.0
1282.55859375	4372.0
1283.5606689453125	1018.0
1284.5462646484375	205.0
1287.4881591796875	306.0
1288.5206298828125	152.0
1301.529541015625	259.0
1329.535400390625	134.0
1367.613037109375	285.0
1371.5675048828125	171.0
1395.6204833984375	152.0
1427.6121826171875	141278.0
1428.61572265625	82446.0
1429.61962890625	17088.0
END IONS


BEGIN IONS
PEPMASS=606.216
CHARGE=2-
MSLEVEL=2
NAME=Chitonoidoside C
FEATURE_ID=66
RTINSECONDS=768.0
SOURCE_INSTRUMENT=LC-ESI-qTof
IONMODE=Negative
SCANS=66
SMILES=C[C@]1(C2)[C@]3([H])CC[C@@]4([H])C(C)(C)[C@@H](O[C@@H]([C@@H]5O[C@@H]([C@@H]6O)O[C@H](C)[C@@H](O)[C@@H]6O)OC[C@@H](O[C@@H]([C@@H]7O)O[C@H](COS(=O)([O-])=O)[C@@H](O)[C@@H]7O[C@@H]([C@@H]8O)OC[C@@H](OS(=O)([O-])=O)[C@@H]8OC)[C@@H]5O)CC[C@]4(C)C3=CCC1(C9=O)[C@]([C@](C)(CCCC(C)=C)O9)([H])C2=O.[Na+].[Na+]
ORGANISM=Psolus chitonoides
DATACOLLECTOR=Roman Popov
79.95932006835938	574.0
95.95214080810547	377.0
96.95968627929688	31373.0
97.49430847167969	186.0
97.62702178955078	184.0
97.73013305664062	100.0
97.8348617553711	82.0
97.95997619628906	272.0
98.15877532958984	69.0
98.49420928955078	55.0
98.95597076416016	960.0
99.25495910644531	102.0
99.68850708007812	79.0
101.0218276977539	288.0
113.02333068847656	1389.0
122.97330474853516	1662.0
136.98150634765625	733.0
138.97006225585938	2471.0
150.96913146972656	1042.0
164.98623657226562	3372.0
167.00035095214844	13263.0
168.00277709960938	523.0
168.98765563964844	723.0
180.975341796875	1695.0
192.98269653320312	2603.0
194.9927215576172	1149.0
198.98825073242188	1157.0
209.00921630859375	716.0
219.0072479248047	2006.0
222.9925537109375	2185.0
225.0057830810547	43363.0
226.00985717773438	2172.0
227.00424194335938	905.0
233.00439453125	15098.0
233.50411987304688	1875.0
234.00437927246094	1311.0
234.50758361816406	186.0
241.0003662109375	27590.0
242.0074920654297	4969.0
242.50938415527344	560.0
243.01426696777344	5911.0
244.02066040039062	358.0
255.01866149902344	6807.0
255.51869201660156	1190.0
256.0166931152344	481.0
259.0097961425781	1007.0
268.99749755859375	1959.0
278.0211486816406	462.0
285.0253601074219	2551.0
291.0262451171875	963.0
299.021728515625	1257.0
307.0230712890625	4153.0
307.52459716796875	725.0
308.0209655761719	587.0
313.02349853515625	533.0
315.040283203125	572.0
331.0250549316406	370.0
341.0649719238281	305.0
357.0613708496094	431.0
369.04791259765625	4465.0
370.047607421875	583.0
372.05108642578125	1774.0
373.0517883300781	788.0
387.0566101074219	2107.0
389.03692626953125	2017.0
390.05084228515625	225.0
405.06787109375	928.0
408.0829772949219	151.0
416.17572021484375	307.0
423.32611083984375	1796.0
424.3316345214844	626.0
431.08203125	505.0
459.0767517089844	392.0
467.3058166503906	237.0
471.2195739746094	211.0
482.1558837890625	342.0
489.091064453125	206.0
501.0946350097656	378.0
502.6846008300781	295.0
519.1008911132812	2028.0
520.1710205078125	64.0
529.3900146484375	416.0
533.1864013671875	5409.0
533.6865234375	2858.0
534.1869506835938	1364.0
534.6838989257812	312.0
535.1591796875	183.0
535.6785278320312	137.0
537.1172485351562	208.0
547.0869750976562	270.0
555.3626708984375	532.0
578.1655883789062	148.0
584.2435913085938	146.0
597.711669921875	92.0
606.2164306640625	28789.0
606.7185668945312	21657.0
607.217041015625	8272.0
607.7156982421875	2483.0
608.2223510742188	700.0
647.1376953125	101.0
687.2472534179688	154.0
739.2852172851562	366.0
779.3314819335938	205.0
807.3746337890625	131.0
817.2632446289062	116.0
823.3341064453125	232.0
833.3197021484375	752.0
834.3375244140625	383.0
841.3606567382812	4470.0
842.3650512695312	2081.0
843.3654174804688	698.0
844.3710327148438	186.0
845.7127685546875	38.0
869.3745727539062	545.0
883.3843994140625	93.0
887.3963623046875	147.0
907.4591064453125	96.0
917.3663330078125	119.0
927.3947143554688	144.0
943.4496459960938	262.0
953.4141845703125	1262.0
954.4248046875	755.0
955.4260864257812	213.0
969.4063720703125	1417.0
970.41552734375	867.0
971.4153442382812	367.0
972.4304809570312	171.0
979.3978881835938	199.0
987.4230346679688	52978.0
988.4216918945312	30317.0
989.42578125	8471.0
990.4253540039062	1899.0
1015.413818359375	4661.0
1016.4214477539062	2800.0
1017.41943359375	1054.0
1018.4230346679688	282.0
1019.3917846679688	149.0
1029.4290771484375	642.0
1033.4495849609375	217.0
1057.434326171875	135.0
1073.4698486328125	198.0
1115.4642333984375	1585.0
1116.467529296875	945.0
1117.47119140625	270.0
1118.4912109375	141.0
END IONS


BEGIN IONS
PEPMASS=687.2421
CHARGE=2-
MSLEVEL=2
NAME=Chitonoidoside D
FEATURE_ID=67
RTINSECONDS=642.0
SOURCE_INSTRUMENT=LC-ESI-qTof
IONMODE=Negative
SCANS=67
SMILES=C[C@]1(C2)[C@]3([H])CC[C@@]4([H])C(C)(C)[C@@H](O[C@@H]([C@@H]5O[C@@H]([C@@H]6O)O[C@H](C)[C@@H](O[C@@H]([C@@H]7O)OC[C@@H](O)[C@@H]7O[C@@H]([C@@H]8O)O[C@H](COS(=O)([O-])=O)[C@@H](O)[C@@H]8OC)[C@@H]6O)OC[C@@H](O[C@@H]([C@@H]9O)O[C@H](COS(=O)([O-])=O)[C@@H](O)[C@@H]9O)[C@@H]5O)CC[C@]4(C)C3=CCC1(C%10=O)[C@]([C@](C)(CCCC(C)=C)O%10)([H])C2=O.[Na+].[Na+]
ORGANISM=Psolus chitonoides
DATACOLLECTOR=Roman Popov
79.95787811279297	961.0
85.02824401855469	233.0
95.95210266113281	496.0
96.95964813232422	41747.0
97.61605072021484	219.0
97.72228240966797	147.0
97.84107208251953	148.0
97.96307373046875	458.0
98.08827209472656	103.0
98.24332427978516	81.0
98.31227111816406	72.0
98.4424057006836	64.0
98.56006622314453	66.0
98.71392059326172	102.0
98.95750427246094	1164.0
99.2249984741211	71.0
99.48497772216797	72.0
99.67426300048828	79.0
100.19731903076172	64.0
101.02497100830078	489.0
113.02328491210938	974.0
122.97676086425781	1540.0
125.02562713623047	541.0
138.9700164794922	2338.0
142.02774047851562	552.0
150.96908569335938	4330.0
151.974853515625	865.0
152.98985290527344	698.0
164.984130859375	1716.0
168.9793701171875	1707.0
175.0701904296875	376.0
180.9816436767578	5315.0
182.97109985351562	230.0
194.99484252929688	1868.0
197.01084899902344	2296.0
198.9926300048828	2215.0
204.9725799560547	413.0
212.99969482421875	906.0
222.99246215820312	6017.0
223.90687561035156	402.0
225.00094604492188	1318.0
227.02796936035156	918.0
239.02162170410156	1597.0
241.00271606445312	49429.0
242.00494384765625	2017.0
242.9993896484375	1316.0
244.01809692382812	73.0
255.0185546875	62057.0
256.0191345214844	3475.0
257.01153564453125	1544.0
259.0122375488281	1729.0
273.0281066894531	10185.0
274.02935791015625	706.0
275.00885009765625	365.0
285.02789306640625	6276.0
286.0295104980469	479.0
301.020263671875	760.0
315.0401611328125	941.0
331.03070068359375	1020.0
343.0498352050781	499.0
357.0462951660156	1917.0
359.0711975097656	447.0
371.0637512207031	2800.0
372.0417785644531	368.0
373.0455322265625	1361.0
387.0595703125	8347.0
388.0646667480469	945.0
389.0399169921875	7709.0
390.0444641113281	681.0
391.0440368652344	442.0
403.05328369140625	2462.0
404.0408020019531	206.0
405.0677185058594	2037.0
406.0768127441406	284.0
407.284912109375	118.0
423.32269287109375	1583.0
424.344482421875	604.0
445.1025085449219	8390.0
446.103515625	1121.0
447.0856018066406	964.0
448.0821228027344	148.0
453.0881652832031	1005.0
462.0821228027344	374.0
467.3193054199219	273.0
473.09814453125	275.0
491.1064453125	622.0
505.1255798339844	433.0
517.121826171875	3348.0
518.12158203125	588.0
519.10791015625	422.0
533.1168212890625	6213.0
534.1209716796875	1188.0
535.1150512695312	400.0
537.1279907226562	99.0
551.1314697265625	775.0
555.369873046875	404.0
563.1787719726562	618.0
576.175537109375	130.0
583.1931762695312	445.0
593.1370239257812	1110.0
594.1575927734375	260.0
595.17138671875	133.0
603.1610717773438	555.0
605.1930541992188	193.0
610.2157592773438	466.0
619.1389770507812	221.0
621.1661987304688	203.0
623.184814453125	84.0
633.251708984375	88.0
647.1334228515625	218.0
651.1405029296875	624.0
665.162841796875	518.0
666.1538696289062	133.0
669.1475830078125	173.0
683.1631469726562	210.0
687.2428588867188	11315.0
687.7443237304688	11344.0
688.2459716796875	4926.0
688.7478637695312	1950.0
689.2415771484375	576.0
689.7437744140625	197.0
690.998046875	108.0
691.6754760742188	68.0
739.284912109375	149.0
779.3179321289062	99.0
797.3896484375	416.0
809.2033081054688	273.0
823.3655395507812	226.0
833.3330688476562	253.0
841.3648681640625	5881.0
842.3692626953125	3372.0
843.3696899414062	1010.0
844.3753051757812	306.0
845.450439453125	58.0
869.3508911132812	900.0
870.3718872070312	486.0
871.332763671875	360.0
872.3548583984375	184.0
885.3489379882812	342.0
897.373291015625	106.0
911.3722534179688	241.0
925.3641357421875	152.0
927.3847045898438	153.0
943.4249877929688	409.0
944.4594116210938	324.0
949.2892456054688	84.0
955.4306030273438	209.0
965.3795166015625	348.0
969.410888671875	230.0
971.36572265625	42.0
979.3777465820312	429.0
980.4168090820312	207.0
987.417724609375	5080.0
988.42626953125	3393.0
989.4253540039062	1113.0
990.4299926757812	376.0
991.420166015625	170.0
992.3958740234375	120.0
1005.3947143554688	105.0
1015.4133911132812	676.0
1017.4342041015625	163.0
1019.4166259765625	154.0
1029.398193359375	132.0
1033.4442138671875	72.0
1043.427734375	141.0
1048.4783935546875	84.0
1057.4595947265625	268.0
1059.454833984375	176.0
1069.418212890625	120.0
1075.4693603515625	299.0
1085.43994140625	258.0
1087.4718017578125	172.0
1089.4796142578125	350.0
1090.51806640625	249.0
1091.5101318359375	164.0
1101.4600830078125	413.0
1119.4637451171875	15422.0
1120.4635009765625	10994.0
1121.468994140625	3865.0
1122.4749755859375	983.0
1123.4495849609375	247.0
1124.4246826171875	144.0
1125.42138671875	115.0
1133.47998046875	9867.0
1134.4805908203125	8032.0
1135.4818115234375	2362.0
1136.4940185546875	581.0
1137.47998046875	173.0
1141.423095703125	426.0
1142.4539794921875	292.0
1148.450927734375	69.0
1161.4722900390625	134.0
1175.509765625	84.0
1181.4949951171875	102.0
1195.505126953125	171.0
1207.4930419921875	71.0
1235.5625	216.0
1249.5645751953125	136.0
1277.51708984375	3235.0
1278.52294921875	2621.0
1279.5291748046875	945.0
1280.5245361328125	404.0
1281.5428466796875	118.0
END IONS


BEGIN IONS
PEPMASS=753.2836
CHARGE=2-
MSLEVEL=2
NAME=Chitonoidoside E
FEATURE_ID=68
RTINSECONDS=690.0
SOURCE_INSTRUMENT=LC-ESI-qTof
IONMODE=Negative
SCANS=68
SMILES=C[C@]1(C2)[C@]3([H])CC[C@@]4([H])C(C)(C)[C@@H](O[C@@H]([C@@H]5O[C@@H]([C@@H]6O)O[C@H](C)[C@@H](O[C@@H]([C@@H]7O)OC[C@@H](O)[C@@H]7O[C@@H]([C@@H]8O)O[C@H](COS(=O)([O-])=O)[C@@H](O)[C@@H]8OC)[C@@H]6O)OC[C@@H](O[C@@H]([C@@H]9O)O[C@H](COS(=O)([O-])=O)[C@@H](O)[C@@H]9O[C@@H]([C@@H]%10O)OC[C@@H](O)[C@@H]%10OC)[C@@H]5O)CC[C@]4(C)C3=CCC1(CO[C@]%11(CCCC(C)=C)C)[C@]%11([H])C2=O.[Na+].[Na+]
ORGANISM=Psolus chitonoides
DATACOLLECTOR=Roman Popov
79.9606704711914	582.0
96.96116638183594	25652.0
97.5894546508789	116.0
97.69723510742188	113.0
97.82852172851562	75.0
97.95833587646484	278.0
98.12267303466797	83.0
98.29185485839844	70.0
98.5160903930664	75.0
98.95903015136719	877.0
99.21550750732422	67.0
99.70420837402344	66.0
101.0233383178711	321.0
113.02323913574219	1859.0
122.96969604492188	624.0
125.0238037109375	521.0
131.03114318847656	472.0
138.96621704101562	617.0
143.02784729003906	511.0
150.970947265625	1373.0
164.98204040527344	953.0
168.9792938232422	737.0
178.9966583251953	773.0
194.99034118652344	1448.0
197.0152130126953	1536.0
204.9883270263672	617.0
222.9923553466797	8358.0
223.98956298828125	460.0
225.00559997558594	1576.0
227.02073669433594	769.0
241.0026092529297	6141.0
241.99745178222656	328.0
243.01406860351562	264.0
255.01844787597656	62871.0
256.02154541015625	3321.0
257.0164794921875	1588.0
258.02349853515625	93.0
273.0279846191406	7313.0
274.02923583984375	451.0
275.0296936035156	245.0
315.0343933105469	701.0
329.05487060546875	913.0
345.0462951660156	225.0
359.06207275390625	1019.0
368.94134521484375	480.0
371.0635986328125	2051.0
372.08428955078125	276.0
387.05938720703125	50896.0
388.06451416015625	5376.0
389.0584411621094	1847.0
403.0562744140625	2243.0
405.0707092285156	3546.0
406.07025146484375	387.0
421.3280029296875	145.0
431.0849304199219	2943.0
432.08648681640625	458.0
445.1023254394531	5458.0
446.10333251953125	706.0
447.08538818359375	1105.0
448.08526611328125	231.0
453.3336181640625	1057.0
473.091064453125	377.0
477.094482421875	634.0
491.1062316894531	1586.0
492.1296081542969	216.0
503.1024475097656	580.0
517.1216430664062	2177.0
518.1069946289062	272.0
519.107666015625	603.0
526.10693359375	1931.0
526.629150390625	770.0
527.1116943359375	387.0
527.6925048828125	85.0
533.1165771484375	9023.0
534.1207275390625	1743.0
535.1002197265625	4715.0
535.6159057617188	280.0
536.1025390625	837.0
537.0984497070312	252.0
549.099609375	330.0
551.1275634765625	1639.0
552.1298828125	410.0
562.1473999023438	85.0
593.1367797851562	1461.0
594.1535034179688	341.0
603.1607666015625	579.0
619.1544189453125	361.0
621.1737670898438	159.0
636.2102661132812	238.0
647.1492309570312	272.0
649.2257690429688	213.0
663.2275390625	111.0
665.1585083007812	692.0
666.2596435546875	33.0
671.2670288085938	328.0
676.2273559570312	289.0
680.2532958984375	2434.0
680.75634765625	1546.0
681.2554931640625	714.0
681.7589111328125	257.0
682.2418823242188	85.0
683.1793823242188	374.0
690.2542114257812	398.0
704.2529907226562	142.0
723.3067626953125	258.0
725.267822265625	149.0
731.4405517578125	132.0
737.73388671875	184.0
753.2836303710938	94487.0
753.7826538085938	74149.0
754.2861328125	34944.0
754.7854614257812	11226.0
755.284912109375	2732.0
797.2018432617188	479.0
815.2033081054688	183.0
827.3840942382812	238.0
912.3551025390625	59.0
955.2787475585938	232.0
956.4515991210938	127.0
973.4453735351562	6886.0
974.4467163085938	2707.0
975.4486083984375	1001.0
976.4510498046875	248.0
1001.438720703125	631.0
1016.470947265625	62.0
1029.4840087890625	199.0
1059.4903564453125	63.0
1085.4967041015625	189.0
1088.472412109375	167.0
1101.48583984375	1120.0
1102.509033203125	619.0
1103.4959716796875	261.0
1105.4764404296875	648.0
1106.511962890625	440.0
1107.521728515625	191.0
1119.500244140625	49612.0
1120.50537109375	25691.0
1121.505615234375	8115.0
1122.5062255859375	1555.0
1147.4971923828125	1020.0
1148.4986572265625	578.0
1149.5167236328125	237.0
1161.520263671875	210.0
1173.889404296875	105.0
1191.50732421875	124.0
1203.5684814453125	287.0
1217.5374755859375	293.0
1233.529296875	583.0
1234.567626953125	281.0
1251.542724609375	31420.0
1252.5439453125	18107.0
1253.5455322265625	6096.0
1254.5531005859375	1082.0
1263.5438232421875	3573.0
1264.5440673828125	2275.0
1265.5504150390625	790.0
1266.551513671875	255.0
1267.5643310546875	65.0
1281.5423583984375	553.0
1282.56103515625	390.0
1283.56884765625	187.0
1291.5775146484375	111.0
1337.578857421875	134.0
1365.5648193359375	108.0
1379.5902099609375	97.0
1409.60009765625	12745.0
1410.6031494140625	9239.0
1411.6007080078125	2857.0
1412.6046142578125	699.0
1413.61474609375	227.0
1426.54638671875	139.0
END IONS


BEGIN IONS
PEPMASS=760.2716
CHARGE=2-
MSLEVEL=2
NAME=Chitonoidoside E1
FEATURE_ID=69
RTINSECONDS=654.0
SOURCE_INSTRUMENT=LC-ESI-qTof
IONMODE=Negative
SCANS=69
SMILES=C[C@]1(C2)[C@]3([H])CC[C@@]4([H])C(C)(C)[C@@H](O[C@@H]([C@@H]5O[C@@H]([C@@H]6O)O[C@H](C)[C@@H](O[C@@H]([C@@H]7O)OC[C@@H](O)[C@@H]7O[C@@H]([C@@H]8O)O[C@H](COS(=O)([O-])=O)[C@@H](O)[C@@H]8OC)[C@@H]6O)OC[C@@H](O[C@@H]([C@@H]9O)O[C@H](COS(=O)([O-])=O)[C@@H](O)[C@@H]9O[C@@H]([C@@H]%10O)OC[C@@H](O)[C@@H]%10OC)[C@@H]5O)CC[C@]4(C)C3=CCC1(C%11=O)[C@]([C@](C)(CCCC(C)=C)O%11)([H])C2=O.[Na+].[Na+]
ORGANISM=Psolus chitonoides
DATACOLLECTOR=Roman Popov
79.95783233642578	340.0
96.96115112304688	15878.0
97.4317855834961	143.0
97.50825500488281	106.0
97.74097442626953	93.0
97.95988464355469	207.0
98.29183959960938	54.0
98.95744323730469	669.0
100.96136474609375	282.0
113.02490234375	1362.0
123.01349639892578	353.0
137.0276336669922	394.0
142.751953125	542.0
150.97093200683594	777.0
164.97998046875	471.0
168.98336791992188	562.0
179.0008544921875	493.0
194.98590087890625	831.0
197.01739501953125	1051.0
204.98828125	319.0
222.99232482910156	5805.0
225.00318908691406	970.0
241.0001220703125	3475.0
242.99185180664062	258.0
255.01840209960938	38265.0
256.0215148925781	2218.0
257.0189514160156	1150.0
273.0279541015625	4548.0
274.0265808105469	275.0
275.03228759765625	176.0
315.0343322753906	450.0
329.0548095703125	411.0
359.06201171875	470.0
371.0665588378906	1293.0
372.096435546875	174.0
387.059326171875	31483.0
388.0644226074219	3237.0
389.0583801269531	1263.0
390.05670166015625	112.0
403.05621337890625	1597.0
405.0706481933594	2209.0
406.08612060546875	288.0
423.33868408203125	1029.0
431.088134765625	1650.0
445.10223388671875	2875.0
446.09991455078125	519.0
447.0853271484375	895.0
477.0909729003906	320.0
489.09405517578125	134.0
491.1061706542969	1149.0
503.10235595703125	315.0
505.13238525390625	294.0
517.1215209960938	1432.0
518.132080078125	353.0
519.1112060546875	467.0
526.121337890625	989.0
533.1165161132812	5427.0
534.1170043945312	1094.0
535.10009765625	2781.0
535.6304321289062	204.0
536.1024169921875	500.0
537.11669921875	248.0
544.258056640625	289.0
551.12744140625	1235.0
555.9806518554688	259.0
593.1405029296875	891.0
594.1572265625	226.0
603.16455078125	304.0
619.1582641601562	338.0
636.2141723632812	477.0
647.1571655273438	159.0
656.2483520507812	200.0
665.1624145507812	472.0
670.7264404296875	77.0
678.4651489257812	240.0
683.2247314453125	346.0
684.2373657226562	171.0
687.7149047851562	1184.0
688.2496948242188	730.0
688.7598876953125	268.0
689.2577514648438	138.0
690.2291259765625	73.0
701.4452514648438	58.0
725.233642578125	109.0
730.756591796875	107.0
738.3005981445312	319.0
744.7786254882812	148.0
760.2713012695312	43268.0
760.7725830078125	46570.0
761.2740478515625	31461.0
761.775634765625	11685.0
762.2774658203125	3754.0
762.7706909179688	1047.0
797.2106323242188	356.0
835.3505859375	86.0
885.348388671875	190.0
925.3827514648438	153.0
944.4005126953125	261.0
955.288330078125	112.0
969.420166015625	117.0
979.980712890625	277.0
987.4220581054688	2285.0
988.4306030273438	2105.0
989.4297485351562	925.0
990.4393310546875	248.0
1016.4103393554688	280.0
1043.447509765625	139.0
1072.4747314453125	213.0
1089.4893798828125	708.0
1090.49658203125	650.0
1091.4937744140625	328.0
1092.5384521484375	126.0
1101.396484375	131.0
1111.4176025390625	130.0
1115.457763671875	360.0
1116.487548828125	337.0
1119.4630126953125	361.0
1120.4840087890625	256.0
1121.50537109375	131.0
1123.480712890625	101.0
1133.4844970703125	19500.0
1134.4852294921875	19112.0
1135.486328125	7765.0
1136.4879150390625	1913.0
1137.489990234375	553.0
1161.4661865234375	495.0
1162.4844970703125	642.0
1163.5032958984375	316.0
1175.4765625	202.0
1188.4862060546875	85.0
1204.500732421875	226.0
1218.3592529296875	123.0
1222.4951171875	176.0
1231.536865234375	305.0
1248.4744873046875	205.0
1259.84912109375	145.0
1265.5220947265625	11342.0
1266.52880859375	11984.0
1267.5303955078125	5788.0
1268.5322265625	1581.0
1269.5289306640625	544.0
1277.52197265625	1405.0
1278.52783203125	1544.0
1279.5284423828125	811.0
1280.5350341796875	393.0
1281.5477294921875	147.0
1288.454833984375	249.0
1295.5340576171875	447.0
1328.4891357421875	114.0
1342.5028076171875	60.0
1351.5587158203125	110.0
1380.6234130859375	155.0
1382.638671875	115.0
1395.5936279296875	96.0
1423.58056640625	4723.0
1424.5826416015625	4811.0
1425.591064453125	2805.0
1426.5880126953125	962.0
1427.59716796875	273.0
1428.612548828125	86.0
1440.5625	108.0
END IONS


BEGIN IONS
PEPMASS=621.2223
CHARGE=2-
MSLEVEL=2
NAME=Chitonoidoside F
FEATURE_ID=70
RTINSECONDS=762.0
SOURCE_INSTRUMENT=LC-ESI-qTof
IONMODE=Negative
SCANS=70
SMILES=C[C@]1(C2)[C@]3([H])CC[C@@]4([H])C(C)(C)[C@@H](O[C@@H]([C@@H]5O[C@@H]([C@@H]6O)O[C@H](C)[C@@H](O)[C@@H]6O)OC[C@@H](O[C@@H]([C@@H]7O)O[C@H](COS(=O)([O-])=O)[C@@H](O)[C@@H]7O[C@@H]([C@@H]8O)O[C@H](CO)[C@@H](OS(=O)([O-])=O)[C@@H]8OC)[C@@H]5O)CC[C@]4(C)C3=CCC1(C9=O)[C@]([C@](C)(CCCC(C)=C)O9)([H])C2=O.[Na+].[Na+]
ORGANISM=Psolus chitonoides
DATACOLLECTOR=Roman Popov
79.95921325683594	473.0
95.9504623413086	252.0
96.96111297607422	22253.0
97.40210723876953	196.0
97.49573516845703	134.0
97.5909652709961	113.0
97.7534408569336	98.0
97.95515441894531	245.0
98.13671875	106.0
98.5176010131836	62.0
98.95740509033203	895.0
99.45807647705078	87.0
100.9597396850586	95.0
113.02485656738281	290.0
138.96987915039062	2194.0
143.02777099609375	873.0
152.98577880859375	2097.0
164.9860076904297	3049.0
168.97097778320312	522.0
180.97933959960938	958.0
194.988037109375	928.0
197.01287841796875	3635.0
198.99020385742188	550.0
222.98988342285156	2884.0
225.0030975341797	1345.0
234.0137176513672	1674.0
239.03359985351562	688.0
241.0024871826172	11646.0
242.0071563720703	706.0
242.9991455078125	432.0
248.00941467285156	13152.0
248.51251220703125	1981.0
249.00863647460938	1193.0
249.5052490234375	182.0
255.018310546875	20361.0
256.016357421875	1420.0
256.509765625	135.0
257.0163269042969	3575.0
257.51580810546875	432.0
258.0132141113281	315.0
258.999267578125	705.0
268.99713134765625	2437.0
270.0221252441406	5188.0
270.5236511230469	628.0
271.0152282714844	841.0
271.4864501953125	175.0
273.0278625488281	4029.0
274.0264892578125	220.0
283.0030822753906	645.0
285.0276184082031	714.0
293.02471923828125	399.0
299.02679443359375	301.0
306.0346984863281	859.0
308.0260925292969	146.0
314.02783203125	1153.0
315.03143310546875	906.0
322.0304260253906	3386.0
322.5383605957031	530.0
323.0296630859375	415.0
331.01885986328125	187.0
345.0431823730469	396.0
373.0299072265625	357.0
387.0591735839844	2031.0
388.0674133300781	353.0
389.0395202636719	717.0
399.06121826171875	4148.0
400.05963134765625	523.0
401.0625	344.0
417.06884765625	1706.0
418.0863037109375	225.0
423.322265625	962.0
424.3310546875	649.0
431.15692138671875	174.0
435.0813903808594	963.0
443.09014892578125	259.0
467.32568359375	249.0
486.4163513183594	201.0
489.0973815917969	435.0
497.16351318359375	337.0
507.12359619140625	84.0
517.1572875976562	325.0
519.1001586914062	955.0
531.0963134765625	234.0
537.1275024414062	144.0
539.188232421875	62.0
544.4644165039062	437.0
547.0862426757812	438.0
548.1921997070312	4037.0
548.6956787109375	3498.0
549.19189453125	1850.0
549.69580078125	712.0
550.1925048828125	300.0
550.6931762695312	202.0
551.21630859375	59.0
555.3880004882812	309.0
559.2650756835938	55.0
569.2186279296875	177.0
593.1749267578125	106.0
599.2421264648438	252.0
612.7362060546875	101.0
621.220703125	34567.0
621.72509765625	31294.0
622.2257690429688	18205.0
622.7265625	6169.0
623.2276611328125	1975.0
623.7328491210938	609.0
677.1685791015625	123.0
739.3099975585938	87.0
779.2951049804688	112.0
807.386962890625	132.0
823.3466186523438	212.0
833.3824462890625	187.0
841.36865234375	1538.0
842.3684692382812	1380.0
843.368896484375	436.0
844.3790283203125	155.0
863.3483276367188	292.0
869.4059448242188	496.0
884.3653564453125	140.0
901.4017333984375	67.0
931.4075317382812	95.0
943.4434814453125	152.0
953.4129028320312	1398.0
954.4234619140625	1143.0
955.4248046875	594.0
956.4266357421875	146.0
957.4338989257812	102.0
969.4099731445312	975.0
970.4191284179688	1149.0
971.4189453125	547.0
972.4143676757812	246.0
973.4645385742188	149.0
987.4216918945312	21098.0
988.4302368164062	18024.0
989.4293823242188	7578.0
990.4290161132812	1751.0
991.4241333007812	538.0
999.8781127929688	313.0
1009.4273681640625	176.0
1015.4174194335938	7292.0
1016.4200439453125	5702.0
1017.4281616210938	3473.0
1018.4317016601562	1484.0
1019.435791015625	459.0
1020.4555053710938	171.0
1021.420166015625	96.0
1029.4276123046875	702.0
1030.43212890625	837.0
1031.4521484375	373.0
1032.4525146484375	115.0
1035.4410400390625	66.0
1063.475830078125	201.0
1104.461669921875	142.0
1115.6104736328125	85.0
1145.478759765625	1581.0
1146.4847412109375	1576.0
1147.4912109375	644.0
1148.4873046875	238.0
1149.591064453125	66.0
END IONS


BEGIN IONS
PEPMASS=768.2867
CHARGE=2-
MSLEVEL=2
NAME=Chitonoidoside G
FEATURE_ID=71
RTINSECONDS=672.0
SOURCE_INSTRUMENT=LC-ESI-qTof
IONMODE=Negative
SCANS=71
SMILES=C[C@]1(C2)[C@]3([H])CC[C@@]4([H])C(C)(C)[C@@H](O[C@@H]([C@@H]5O[C@@H]([C@@H]6O)O[C@H](C)[C@@H](O[C@@H]([C@@H]7O)OC[C@@H](O)[C@@H]7O[C@@H]([C@@H]8O)O[C@H](COS(=O)([O-])=O)[C@@H](O)[C@@H]8OC)[C@@H]6O)OC[C@@H](O[C@@H]([C@@H]9O)O[C@H](COS(=O)([O-])=O)[C@@H](O)[C@@H]9O[C@@H]([C@@H]%10O)O[C@H](CO)[C@@H](O)[C@@H]%10OC)[C@@H]5O)CC[C@]4(C)C3=CCC1(CO[C@]%11(CCCC(C)=C)C)[C@]%11([H])C2=O.[Na+].[Na+]
ORGANISM=Psolus chitonoides
DATACOLLECTOR=Roman Popov
80.97159576416016	264.0
96.95951080322266	12722.0
97.53314971923828	92.0
97.75495147705078	64.0
97.96292877197266	116.0
98.25885009765625	64.0
98.95893096923828	313.0
113.02311706542969	1641.0
123.97249603271484	205.0
150.97079467773438	548.0
164.98593139648438	639.0
178.9985809326172	294.0
196.99281311035156	789.0
222.99212646484375	4375.0
223.98460388183594	270.0
225.04566955566406	407.0
241.0023651123047	2700.0
242.98916625976562	106.0
255.01817321777344	31278.0
256.01873779296875	1828.0
257.0162048339844	625.0
273.0277099609375	3147.0
274.04205322265625	311.0
315.0396728515625	407.0
359.0616760253906	552.0
371.0632019042969	614.0
387.0589904785156	4239.0
388.057861328125	513.0
389.06427001953125	342.0
403.0463562011719	966.0
405.073486328125	1123.0
417.0718688964844	15661.0
418.0731506347656	1589.0
419.0691833496094	736.0
421.3243408203125	94.0
433.06903076171875	195.0
445.10186767578125	2017.0
447.0782470703125	429.0
453.326416015625	518.0
461.1000061035156	925.0
473.093994140625	207.0
491.1057434082031	643.0
505.1319580078125	200.0
517.1246948242188	1289.0
533.1160278320312	4324.0
534.1201782226562	633.0
535.117919921875	236.0
541.1129760742188	1170.0
541.7088012695312	172.0
549.1064453125	404.0
550.1106567382812	371.0
551.1306762695312	849.0
552.5230712890625	203.0
565.1038818359375	1673.0
567.3531494140625	54.0
593.1438598632812	812.0
603.16015625	299.0
619.15771484375	261.0
651.2000732421875	131.0
665.1455688476562	280.0
671.2540283203125	245.0
680.244384765625	1419.0
680.7680053710938	990.0
681.2630004882812	472.0
681.7747192382812	168.0
683.17041015625	126.0
691.25048828125	113.0
698.224853515625	120.0
705.72119140625	185.0
723.7609252929688	121.0
752.2897338867188	125.0
768.2892456054688	63124.0
768.7887573242188	46439.0
769.2885131835938	21884.0
769.788330078125	7398.0
770.2883911132812	1539.0
827.22412109375	305.0
973.4542236328125	317.0
985.4403686523438	105.0
1003.4545288085938	2438.0
1004.4562377929688	1091.0
1005.453369140625	454.0
1006.4560546875	107.0
1031.4617919921875	253.0
1085.5321044921875	141.0
1101.484619140625	662.0
1102.5184326171875	238.0
1105.490966796875	340.0
1106.537109375	164.0
1119.4990234375	21055.0
1120.504150390625	9117.0
1121.50439453125	2934.0
1122.505126953125	701.0
1131.467529296875	99.0
1147.4906005859375	540.0
1148.5296630859375	246.0
1149.5101318359375	3123.0
1150.5125732421875	1870.0
1151.515380859375	610.0
1152.51318359375	192.0
1161.52978515625	109.0
1177.5032958984375	308.0
1203.539794921875	187.0
1245.5206298828125	229.0
1247.5296630859375	197.0
1263.54248046875	2914.0
1264.5428466796875	1587.0
1265.54345703125	733.0
1266.555908203125	195.0
1267.5517578125	63.0
1281.55224609375	15823.0
1282.5596923828125	10066.0
1283.55615234375	3609.0
1284.5587158203125	848.0
1310.52783203125	160.0
1367.5501708984375	106.0
1395.6278076171875	103.0
1439.613525390625	5302.0
1440.615234375	3663.0
1441.6173095703125	1478.0
1442.61376953125	462.0
1443.6285400390625	120.0
1456.593994140625	124.0
END IONS


BEGIN IONS
PEPMASS=687.2427
CHARGE=2-
MSLEVEL=2
NAME=Chitonoidoside H
FEATURE_ID=72
RTINSECONDS=660.0
SOURCE_INSTRUMENT=LC-ESI-qTof
IONMODE=Negative
SCANS=72
SMILES=C[C@]1(C2)[C@]3([H])CC[C@@]4([H])C(C)(C)[C@@H](O[C@@H]([C@@H]5O[C@@H]([C@@H]6O)O[C@H](C)[C@@H](O[C@@H]([C@@H]7O)OC[C@@H](O)[C@@H]7O)[C@@H]6O)OC[C@@H](O[C@@H]([C@@H]8O)O[C@H](COS(=O)([O-])=O)[C@@H](O)[C@@H]8O[C@@H]([C@@H]9O)O[C@H](CO)[C@@H](OS(=O)([O-])=O)[C@@H]9OC)[C@@H]5O)CC[C@]4(C)C3=CCC1(C%10=O)[C@]([C@](C)(CCCC(C)=C)O%10)([H])C2=O.[Na+].[Na+]
ORGANISM=Psolus chitonoides
DATACOLLECTOR=Roman Popov
79.95915222167969	444.0
95.91632843017578	240.0
96.9610366821289	21063.0
97.53780364990234	115.0
97.633056640625	94.0
97.75648498535156	117.0
97.96133422851562	254.0
98.17578887939453	55.0
98.50654602050781	62.0
98.95732879638672	922.0
99.39022827148438	56.0
100.97872161865234	195.0
122.97479248046875	320.0
138.9697723388672	2359.0
143.029541015625	671.0
152.9856719970703	2006.0
164.9858856201172	2497.0
168.97496032714844	713.0
180.9792022705078	991.0
197.01272583007812	3482.0
198.98782348632812	594.0
204.99032592773438	373.0
222.9920654296875	2781.0
225.00767517089844	543.0
234.0135498046875	1052.0
241.00228881835938	9749.0
242.0045166015625	543.0
248.0092315673828	7068.0
248.51231384277344	1013.0
249.01092529296875	463.0
255.0181121826172	14215.0
256.0161437988281	1059.0
257.01361083984375	2179.0
257.523193359375	383.0
258.99652099609375	595.0
268.99432373046875	1651.0
270.02191162109375	3537.0
270.5286560058594	692.0
271.0150451660156	577.0
273.02764892578125	3001.0
274.02886962890625	282.0
283.0055236816406	572.0
285.03009033203125	980.0
306.03167724609375	1258.0
314.0163879394531	799.0
315.03680419921875	753.0
322.0301818847656	1817.0
323.040771484375	121.0
331.0387268066406	193.0
343.1282958984375	285.0
357.0516357421875	628.0
373.03875732421875	349.0
389.0392150878906	951.0
399.0577392578125	2342.0
401.0431823730469	401.0
417.0652770996094	1395.0
423.3251953125	1067.0
435.0810546875	550.0
453.0873718261719	410.0
461.09649658203125	357.0
489.07952880859375	154.0
519.0997924804688	325.0
531.1104736328125	198.0
539.1988525390625	148.0
548.1881103515625	2107.0
548.7063598632812	1321.0
549.1951904296875	514.0
549.6990966796875	238.0
555.3689575195312	278.0
562.6976928710938	177.0
565.1939086914062	169.0
583.1998291015625	145.0
610.675537109375	146.0
621.22021484375	1384.0
622.7576904296875	71.0
651.1474609375	492.0
678.25439453125	79.0
687.2416381835938	3473.0
687.7472534179688	2654.0
688.2406616210938	1594.0
688.7466430664062	518.0
689.2569580078125	201.0
690.0	68.0
695.1873168945312	69.0
807.3414306640625	183.0
823.3595581054688	207.0
841.3679809570312	1983.0
842.3723754882812	964.0
843.372802734375	405.0
863.324462890625	179.0
869.3820190429688	517.0
883.38720703125	111.0
897.37646484375	92.0
911.3801879882812	73.0
943.4330444335938	113.0
955.3361206054688	120.0
957.4136352539062	134.0
965.3679809570312	191.0
969.4436645507812	177.0
973.4638061523438	220.0
987.4209594726562	1537.0
988.439453125	704.0
989.4285888671875	429.0
999.4375610351562	194.0
1015.4166870117188	406.0
1017.4374389648438	454.0
1029.457275390625	99.0
1049.3980712890625	53.0
1075.44677734375	88.0
1085.45361328125	810.0
1086.479736328125	490.0
1101.4476318359375	575.0
1102.47607421875	395.0
1104.5081787109375	104.0
1119.467041015625	7855.0
1120.466796875	5118.0
1121.467041015625	1810.0
1122.4676513671875	519.0
1123.4847412109375	141.0
1141.4263916015625	115.0
1145.4725341796875	158.0
1147.4581298828125	1746.0
1148.4649658203125	1055.0
1149.4561767578125	522.0
1150.4586181640625	131.0
1161.47021484375	287.0
1163.49658203125	241.0
1182.4710693359375	78.0
1277.5430908203125	311.0
END IONS


BEGIN IONS
PEPMASS=768.2668
CHARGE=2-
MSLEVEL=2
NAME=Chitonoidoside I
FEATURE_ID=73
RTINSECONDS=606.0
SOURCE_INSTRUMENT=LC-ESI-qTof
IONMODE=Negative
SCANS=73
SMILES=C[C@]1(C2)[C@]3([H])CC[C@@]4([H])C(C)(C)[C@@H](O[C@@H]([C@@H]5O[C@@H]([C@@H]6O)O[C@H](C)[C@@H](O[C@@H]([C@@H]7O)OC[C@@H](O)[C@@H]7O[C@@H]([C@@H]8O)O[C@H](CO)[C@@H](O)[C@@H]8O)[C@@H]6O)OC[C@@H](O[C@@H]([C@@H]9O)O[C@H](COS(=O)([O-])=O)[C@@H](O)[C@@H]9O[C@@H]([C@@H]%10O)O[C@H](CO)[C@@H](OS(=O)([O-])=O)[C@@H]%10OC)[C@@H]5O)CC[C@]4(C)C3=CC[C@]1(C%11=O)[C@]([C@](C)(CCCC(C)=C)O%11)([H])C2=O.[Na+].[Na+]
ORGANISM=Psolus chitonoides
DATACOLLECTOR=Roman Popov
79.95977783203125	470.0
96.96085357666016	17976.0
97.28643035888672	261.0
97.50794219970703	133.0
97.6734619140625	117.0
97.80159759521484	85.0
97.9642333984375	141.0
98.30872344970703	62.0
98.95862579345703	721.0
101.01966094970703	414.0
113.02725982666016	684.0
138.96975708007812	1687.0
143.033203125	778.0
152.98524475097656	1684.0
164.98512268066406	1613.0
168.00567626953125	302.0
180.9759063720703	527.0
197.01113891601562	3676.0
198.75436401367188	373.0
204.9862823486328	512.0
222.98985290527344	1981.0
225.00303649902344	480.0
234.01107788085938	1070.0
241.0021209716797	5980.0
242.00186157226562	396.0
248.00892639160156	11813.0
248.509521484375	1734.0
249.00811767578125	1290.0
249.50723266601562	157.0
250.0018310546875	120.0
255.0177001953125	19087.0
256.0157165527344	1225.0
257.0131530761719	3404.0
257.51513671875	492.0
258.0125427246094	201.0
259.0062255859375	329.0
268.9858703613281	1297.0
270.0238342285156	2842.0
270.5461730957031	297.0
271.0169372558594	631.0
273.02691650390625	1848.0
283.0179443359375	333.0
293.0234375	318.0
306.03594970703125	1199.0
314.02899169921875	1179.0
315.0353698730469	463.0
322.0286560058594	3235.0
322.5308837890625	776.0
323.0278625488281	444.0
345.0380859375	318.0
357.0614929199219	202.0
373.02728271484375	210.0
389.0179138183594	480.0
399.05816650390625	2863.0
400.05657958984375	488.0
401.0467224121094	197.0
417.06549072265625	1637.0
418.06353759765625	280.0
423.3188171386719	655.0
424.33734130859375	564.0
435.0777587890625	499.0
453.0736999511719	277.0
461.1131591796875	170.0
486.2689514160156	332.0
489.10333251953125	194.0
519.1023559570312	266.0
526.2175903320312	180.0
534.1078491210938	1397.0
535.1165771484375	330.0
539.3517456054688	200.0
543.0914916992188	117.0
548.1904296875	4607.0
548.69384765625	4032.0
549.1937866210938	2175.0
549.6939697265625	788.0
550.18701171875	216.0
550.7061767578125	82.0
551.2255859375	49.0
555.36376953125	151.0
559.76416015625	396.0
562.19384765625	604.0
569.5823974609375	290.0
570.21630859375	95.0
583.1903686523438	63.0
599.359619140625	116.0
612.7061767578125	236.0
621.2179565429688	3540.0
621.7223510742188	2930.0
622.218994140625	1608.0
622.7238159179688	663.0
623.2208862304688	269.0
623.5681762695312	93.0
624.1327514648438	57.0
635.238525390625	327.0
644.2217407226562	203.0
656.7470703125	99.0
664.5596923828125	163.0
670.2765502929688	213.0
678.7207641601562	314.0
683.7167358398438	84.0
687.2384643554688	4912.0
687.7440795898438	6227.0
688.2415771484375	3265.0
688.7434692382812	1297.0
689.2413330078125	515.0
690.2251586914062	97.0
691.209716796875	204.0
692.2115478515625	204.0
697.2318115234375	106.0
708.2686767578125	141.0
738.6266479492188	223.0
746.2627563476562	994.0
746.7853393554688	1015.0
747.27783203125	840.0
747.7791137695312	251.0
748.2805786132812	175.0
759.7476806640625	107.0
768.2672119140625	34259.0
768.7667236328125	38449.0
769.2708129882812	23300.0
769.7706909179688	8702.0
770.2706909179688	2967.0
770.7708740234375	862.0
798.3970947265625	65.0
813.2037353515625	328.0
824.343505859375	134.0
841.3580932617188	1055.0
842.3670043945312	709.0
843.367431640625	333.0
844.3822021484375	124.0
869.3529052734375	428.0
870.3738403320312	449.0
883.4000244140625	124.0
944.4168090820312	104.0
955.4462280273438	94.0
970.401123046875	98.0
973.4267578125	645.0
975.4547119140625	236.0
987.4083251953125	721.0
988.4367065429688	609.0
989.4259033203125	352.0
1000.4343872070312	276.0
1015.4337158203125	357.0
1017.419189453125	392.0
1018.447998046875	287.0
1029.4539794921875	139.0
1046.4012451171875	93.0
1076.4591064453125	136.0
1085.4703369140625	73.0
1101.47998046875	250.0
1103.5006103515625	207.0
1119.478271484375	1700.0
1120.47802734375	1550.0
1121.4835205078125	535.0
1122.4736328125	314.0
1123.4534912109375	113.0
1127.446533203125	108.0
1145.472900390625	281.0
1147.45849609375	570.0
1148.47607421875	490.0
1149.4779052734375	279.0
1163.47509765625	471.0
1165.5140380859375	205.0
1191.5	63.0
1221.4100341796875	75.0
1233.521240234375	755.0
1234.5428466796875	809.0
1235.542724609375	416.0
1236.5430908203125	204.0
1237.5159912109375	214.0
1238.53369140625	250.0
1247.5003662109375	577.0
1248.522216796875	591.0
1249.5164794921875	351.0
1250.5057373046875	133.0
1251.534423828125	913.0
1252.5467529296875	895.0
1253.5482177734375	397.0
1254.5557861328125	193.0
1263.495849609375	768.0
1264.50732421875	715.0
1265.513671875	489.0
1266.5091552734375	197.0
1267.5330810546875	140.0
1277.5189208984375	611.0
1278.5247802734375	763.0
1279.531005859375	360.0
1281.516357421875	10806.0
1282.51806640625	10584.0
1283.520263671875	5123.0
1284.522705078125	1660.0
1285.5142822265625	491.0
1286.483642578125	183.0
1295.513671875	601.0
1296.543701171875	622.0
1297.5399169921875	356.0
1298.56494140625	128.0
1304.4669189453125	77.0
1309.507080078125	4228.0
1310.513916015625	4280.0
1311.5155029296875	2386.0
1312.5174560546875	791.0
1312.9468994140625	121.0
1313.5140380859375	170.0
1314.5167236328125	76.0
1323.51220703125	648.0
1324.5360107421875	716.0
1325.5313720703125	332.0
1326.54443359375	151.0
1344.4801025390625	103.0
1398.578125	140.0
1439.5670166015625	1375.0
1440.57470703125	1496.0
1441.5767822265625	752.0
1442.5791015625	297.0
1443.587890625	113.0
END IONS


BEGIN IONS
PEPMASS=543.1681
CHARGE=3-
MSLEVEL=2
NAME=Chitonoidoside J
FEATURE_ID=74
RTINSECONDS=558.0
SOURCE_INSTRUMENT=LC-ESI-qTof
IONMODE=Negative
SCANS=74
SMILES=C[C@]1(C2)[C@]3([H])CC[C@@]4([H])C(C)(C)[C@@H](O[C@@H]([C@@H]5O[C@@H]([C@@H]6O)O[C@H](C)[C@@H](O[C@@H]([C@@H]7O)OC[C@@H](O)[C@@H]7O[C@@H]([C@@H]8O)O[C@H](COS(=O)([O-])=O)[C@@H](O)[C@@H]8OC)[C@@H]6O)OC[C@@H](O[C@@H]([C@@H]9O)O[C@H](COS(=O)([O-])=O)[C@@H](O)[C@@H]9O[C@@H]([C@@H]%10O)O[C@H](CO)[C@@H](OS(=O)([O-])=O)[C@@H]%10OC)[C@@H]5O)CC[C@]4(C)C3=CC[C@]1(C%11=O)[C@]([C@](C)(CCCC(C)=C)O%11)([H])C2=O.[Na+].[Na+].[Na+]
ORGANISM=Psolus chitonoides
DATACOLLECTOR=Roman Popov
79.95207214355469	149.0
96.95946502685547	8353.0
97.37550354003906	95.0
97.71272277832031	86.0
98.95731353759766	289.0
138.9660186767578	686.0
151.9765167236328	715.0
164.98788452148438	724.0
197.00827026367188	1229.0
222.98968505859375	1213.0
240.99981689453125	2709.0
248.0092010498047	2142.0
255.01808166503906	10027.0
256.02117919921875	693.0
257.01611328125	1108.0
268.98651123046875	537.0
270.0270690917969	987.0
273.0276184082031	1972.0
274.039306640625	191.0
283.93695068359375	182.0
306.026123046875	146.0
322.0301208496094	829.0
345.0458068847656	165.0
371.05999755859375	527.0
387.06195068359375	1509.0
389.0298156738281	285.0
399.0545349121094	561.0
404.0527648925781	531.0
417.0749206542969	349.0
423.338134765625	196.0
445.1016845703125	864.0
447.0747375488281	266.0
453.10076904296875	253.0
461.10321044921875	96.0
467.07244873046875	103.0
473.7851257324219	131.0
491.11602783203125	213.0
517.120849609375	550.0
533.1158447265625	944.0
543.1663818359375	4077.0
543.501708984375	2701.0
543.8370971679688	2022.0
544.1688842773438	983.0
544.5081787109375	316.0
544.8401489257812	104.0
545.3826904296875	86.0
548.1880493164062	699.0
548.7099609375	512.0
549.1988525390625	328.0
551.1341552734375	189.0
563.1739501953125	113.0
593.1359252929688	271.0
603.1715698242188	234.0
610.195068359375	184.0
621.2319946289062	525.0
622.2369995117188	193.0
637.150634765625	86.0
647.1482543945312	111.0
657.2116088867188	101.0
665.1575317382812	163.0
670.2507934570312	395.0
678.2543334960938	342.0
687.2415161132812	5165.0
687.7430419921875	3532.0
688.2446899414062	1906.0
688.7423706054688	806.0
689.2402954101562	223.0
689.7424926757812	98.0
690.195068359375	91.0
690.7973022460938	47.0
698.2161865234375	258.0
701.2350463867188	999.0
702.2525634765625	669.0
708.7138061523438	277.0
718.72607421875	178.0
725.2710571289062	144.0
745.29541015625	254.0
766.2879638671875	630.0
767.299072265625	341.0
841.3770751953125	387.0
869.3818969726562	181.0
987.4506225585938	268.0
1016.4140625	92.0
1029.4114990234375	84.0
1085.4794921875	119.0
1101.5	153.0
1119.4615478515625	1271.0
1120.477294921875	764.0
1121.4669189453125	326.0
1122.48876953125	159.0
1133.477783203125	1971.0
1134.4837646484375	1207.0
1135.4849853515625	546.0
1136.4918212890625	198.0
1147.46337890625	415.0
1161.4862060546875	304.0
1181.4493408203125	69.0
1193.62353515625	75.0
1235.5213623046875	69.0
1243.5350341796875	98.0
1259.5390625	155.0
1277.5147705078125	704.0
1278.548828125	476.0
1279.5380859375	312.0
1305.525146484375	195.0
END IONS


BEGIN IONS
PEPMASS=431.1223
CHARGE=4-
MSLEVEL=2
NAME=Chitonoidoside K
FEATURE_ID=75
RTINSECONDS=0.0
SOURCE_INSTRUMENT=LC-ESI-qTof
IONMODE=Negative
SCANS=75
SMILES=C[C@]12C3=CC[C@@]4([H])C(C)(C)[C@@H](O[C@@H]([C@@H]5O[C@@H]([C@@H]6O)O[C@H](C)[C@@H](O[C@@H]([C@@H]7O)O[C@H](COS(=O)([O-])=O)[C@@H](O)[C@@H]7O[C@@H]([C@@H]8O)O[C@H](COS(=O)([O-])=O)[C@@H](O)[C@@H]8OC)[C@@H]6O)OC[C@@H](O[C@@H]([C@@H]9O)O[C@H](COS(=O)([O-])=O)[C@@H](O)[C@@H]9O[C@@H]([C@@H]%10O)O[C@H](COS(=O)([O-])=O)[C@@H](O)[C@@H]%10OC)[C@@H]5O)CC[C@]4(C)[C@]3([H])CC[C@]1(C%11=O)[C@]([C@](C)(CCCC(C)=C)O%11)([H])CC2.[Na+].[Na+].[Na+].[Na+]
ORGANISM=Psolus chitonoides
DATACOLLECTOR=Roman Popov
95.94017791748047	1394.0
96.94924926757812	113200.0
97.94952392578125	1098.0
98.94705963134766	4438.0
101.01290130615234	291.0
113.0141830444336	802.0
122.96392059326172	421.0
125.01446533203125	502.0
138.95834350585938	1355.0
143.02552795410156	812.0
150.9627227783203	1231.0
151.96847534179688	439.0
152.97561645507812	659.0
164.97740173339844	1494.0
168.97250366210938	4064.0
169.97462463378906	231.0
176.977783203125	433.0
178.99588012695312	728.0
180.97438049316406	629.0
182.98941040039062	421.0
191.0452880859375	466.0
194.9892578125	4235.0
197.00299072265625	2167.0
198.98468017578125	1599.0
204.97569274902344	637.0
209.00534057617188	255.0
209.99368286132812	776.0
213.002685546875	409.0
216.021484375	216.0
219.0006866455078	1776.0
219.998291015625	243.0
222.98582458496094	15859.0
223.99008178710938	898.0
224.9989776611328	5784.0
226.00299072265625	357.0
227.0116424560547	815.0
233.0020751953125	336.0
234.00685119628906	8749.0
234.51004028320312	1156.0
235.00408935546875	807.0
239.01673889160156	8406.0
240.00990295410156	6056.0
240.9977569580078	35437.0
241.99993896484375	2092.0
242.999267578125	1129.0
248.00689697265625	170793.0
248.5074920654297	22042.0
249.00607299804688	15055.0
249.5051727294922	2333.0
250.0047607421875	879.0
255.0130157470703	68472.0
256.00848388671875	5881.0
256.5069274902344	802.0
257.0109558105469	25297.0
257.512939453125	3293.0
258.01031494140625	2372.0
258.5107116699219	502.0
259.0090637207031	935.0
268.9912109375	744.0
270.0187683105469	13721.0
270.5202941894531	2550.0
271.0118408203125	3737.0
273.0243835449219	60146.0
274.02557373046875	3267.0
275.02337646484375	1496.0
277.02703857421875	24332.0
277.527099609375	3572.0
278.0197448730469	4296.0
278.5233459472656	849.0
279.016845703125	606.0
284.01318359375	608.0
285.0236511230469	543.0
291.0216064453125	1551.0
292.03094482421875	246.0
293.0231018066406	1642.0
293.52386474609375	365.0
298.03631591796875	452.0
299.0331115722656	846.0
300.02886962890625	1849.0
301.02899169921875	234.0
306.0297546386719	6677.0
306.533203125	1396.0
307.0343017578125	3726.0
307.53857421875	634.0
308.03216552734375	523.0
310.53948974609375	899.0
313.0373840332031	6310.0
313.5381774902344	1516.0
314.02813720703125	2951.0
314.52972412109375	634.0
315.03448486328125	8769.0
316.0368347167969	807.0
317.5334777832031	11338.0
317.7841796875	4237.0
318.0321960449219	2982.0
318.2831115722656	1296.0
318.52850341796875	592.0
318.7852478027344	349.0
321.03558349609375	33993.0
321.53424072265625	7308.0
321.7808532714844	1058.0
322.0275573730469	14630.0
322.28857421875	1357.0
322.53265380859375	3187.0
322.7796630859375	633.0
323.0267639160156	1505.0
323.2739562988281	247.0
323.521240234375	299.0
327.0332946777344	1138.0
328.53277587890625	563.0
329.0372009277344	840.0
330.03857421875	2014.0
330.5412902832031	399.0
331.0386047363281	330.0
335.5516662597656	468.0
338.3718566894531	1554.0
339.0408935546875	419.0
341.0491027832031	1686.0
343.0398254394531	489.0
343.7017517089844	391.0
344.37896728515625	669.0
345.0451354980469	3274.0
345.8147888183594	269.0
346.04998779296875	302.0
348.5537414550781	2593.0
348.8164367675781	983.0
349.0526428222656	1079.0
351.0458068847656	4144.0
352.5636901855469	102196.0
352.81304931640625	43561.0
353.0624694824219	29332.0
353.31494140625	12990.0
353.56158447265625	6574.0
353.811279296875	2918.0
354.0729675292969	1312.0
355.5616149902344	22386.0
355.81500244140625	10753.0
356.0625	7816.0
356.3130798339844	2912.0
356.5637512207031	1600.0
356.8174743652344	700.0
357.0563659667969	470.0
357.3222351074219	274.0
359.06024169921875	596.0
364.0522766113281	387.0
365.5738220214844	302.0
371.06121826171875	1328.0
371.5789794921875	362.0
372.0757751464844	658.0
373.05511474609375	555.0
375.0727233886719	264.0
378.0509338378906	482.0
378.5766296386719	1010.0
379.0780944824219	1131.0
381.3340759277344	221.0
382.07830810546875	1466.0
382.33477783203125	695.0
382.5882568359375	1022.0
382.8387145996094	708.0
383.08306884765625	299.0
384.0891418457031	4775.0
384.5880432128906	1540.0
385.0810546875	16378.0
385.40057373046875	4830.0
385.5867919921875	2124.0
385.75439453125	2775.0
386.0804443359375	1680.0
386.40350341796875	531.0
387.0562438964844	5112.0
387.5632629394531	904.0
388.5845642089844	8852.0
388.83697509765625	7190.0
389.0894775390625	34956.0
389.3420715332031	17359.0
389.59161376953125	9779.0
389.8412170410156	5124.0
390.0877990722656	3704.0
390.3438415527344	1067.0
390.5843200683594	708.0
390.79364013671875	318.0
391.0624084472656	1949.0
391.5845642089844	835.0
391.8442077636719	478.0
392.0882873535156	2911.0
392.3387145996094	1934.0
392.5892028808594	2030.0
392.8429260253906	1157.0
393.0935974121094	460.0
394.4108581542969	1403.0
395.0892028808594	1690.0
395.59515380859375	32208.0
395.8467102050781	16764.0
396.092041015625	11145.0
396.35003662109375	5479.0
396.5986633300781	2672.0
396.841064453125	1323.0
397.06781005859375	1768.0
399.0987243652344	214780.0
399.3513488769531	120052.0
399.6009216308594	75094.0
399.8505859375	35603.0
400.0971374511719	18230.0
400.35009765625	8561.0
400.5999755859375	3753.0
401.06201171875	1848.0
402.0945739746094	1279.0
402.36083984375	930.0
402.5986633300781	2943.0
402.8492431640625	1385.0
403.08721923828125	1181.0
403.37603759765625	524.0
403.6109924316406	375.0
403.85235595703125	311.0
404.09381103515625	283.0
405.5980529785156	1052.0
405.8527526855469	631.0
406.1043395996094	462.0
406.3592224121094	343.0
406.59503173828125	461.0
406.85003662109375	335.0
409.0975646972656	406.0
409.60284423828125	249.0
410.0892028808594	1140.0
410.8513488769531	348.0
411.12371826171875	998.0
411.376953125	508.0
412.1081848144531	467.0
412.60888671875	10048.0
412.8625793457031	5790.0
413.1098937988281	3967.0
413.36053466796875	1557.0
413.6015625	2828.0
413.8555603027344	1660.0
414.10638427734375	847.0
414.3540954589844	555.0
414.6083068847656	344.0
415.0493469238281	419.0
415.6065979003906	284.0
416.1126708984375	4978.0
416.36419677734375	3028.0
416.6093444824219	2164.0
416.8481140136719	1320.0
417.07080078125	8246.0
417.3581237792969	702.0
417.6068115234375	445.0
417.8490905761719	350.0
418.0720520019531	1052.0
420.12353515625	43607.0
420.3730163574219	25450.0
420.6225891113281	15758.0
420.8722229003906	8483.0
421.1219482421875	4982.0
421.37823486328125	2331.0
421.63134765625	1014.0
421.8455810546875	516.0
422.046875	360.0
423.1061096191406	807.0
423.3564758300781	621.0
423.60693359375	4778.0
423.8607177734375	2884.0
424.1112976074219	1909.0
424.3587341308594	1267.0
424.6062316894531	1178.0
427.1112365722656	2884.0
427.3660583496094	1473.0
431.12213134765625	545437.0
431.37158203125	315570.0
431.6211242675781	207134.0
431.8707275390625	115089.0
432.1203918457031	62315.0
432.3734130859375	29753.0
432.6199645996094	12959.0
432.8665466308594	6267.0
433.7845153808594	4022.0
434.1072082519531	2581.0
435.0792236328125	1695.0
437.7637023925781	15316.0
438.0977783203125	6988.0
438.4319763183594	3834.0
438.76629638671875	1727.0
439.10076904296875	985.0
439.4187927246094	397.0
441.1234436035156	836.0
441.45880126953125	371.0
441.7677001953125	2794.0
442.1033020019531	1348.0
442.4490051269531	2390.0
442.78485107421875	1571.0
443.1075439453125	1183.0
443.44696044921875	582.0
443.7698974609375	2319.0
444.1029052734375	915.0
444.4360656738281	556.0
444.7659912109375	303.0
447.1258239746094	18372.0
447.4600830078125	8964.0
447.7911682128906	5668.0
448.1189880371094	2141.0
448.4570007324219	1139.0
448.7884216308594	386.0
449.10992431640625	611.0
450.1120300292969	630.0
451.7835388183594	346.0
452.129638671875	245.0
456.45526123046875	1740.0
456.7896423339844	1353.0
457.11737060546875	29096.0
457.62103271484375	7219.0
458.1181945800781	4330.0
458.6224060058594	1283.0
459.0964050292969	614.0
461.11029052734375	405.0
461.46331787109375	310.0
461.792724609375	260.0
463.11834716796875	3058.0
463.6150817871094	1111.0
464.122314453125	765.0
464.62640380859375	289.0
465.1341857910156	736.0
465.46832275390625	572.0
465.7957458496094	379.0
466.464599609375	268.0
470.1518249511719	1168.0
470.4740295410156	363.0
471.1290588378906	451.0
475.155029296875	6898.0
475.49273681640625	3362.0
475.8202209472656	2001.0
476.1477966308594	984.0
476.4858703613281	381.0
477.1554260253906	6729.0
477.6596374511719	2405.0
478.15374755859375	1444.0
478.4752197265625	1708.0
478.81756591796875	967.0
479.1392822265625	756.0
479.4818420410156	289.0
479.8106994628906	643.0
480.1500549316406	274.0
480.4756774902344	362.0
481.1307067871094	517.0
482.12969970703125	303.0
483.12628173828125	3821.0
483.466796875	2075.0
483.8109130859375	3245.0
484.1447448730469	1865.0
484.4821472167969	1879.0
484.8127136230469	895.0
485.1468505859375	655.0
485.4776306152344	456.0
485.79461669921875	1223.0
486.12908935546875	886.0
486.4671936035156	4318.0
486.8019104003906	2394.0
487.13677978515625	1402.0
487.4647521972656	805.0
487.8033142089844	870.0
489.81964111328125	80068.0
490.155517578125	39337.0
490.4880065917969	21694.0
490.82061767578125	9830.0
491.1533203125	5188.0
491.4896545410156	2076.0
491.819091796875	996.0
492.1451416015625	697.0
492.4712829589844	578.0
492.8221130371094	439.0
494.47613525390625	256.0
494.80657958984375	310.0
495.1406555175781	4307.0
495.4748229980469	2538.0
495.8091125488281	1359.0
496.1400146484375	980.0
496.47100830078125	1078.0
496.8020935058594	588.0
497.1438903808594	3543.0
497.4787292480469	1792.0
497.8101806640625	1137.0
498.145263671875	578.0
499.1511535644531	7568.0
499.483154296875	3956.0
499.8117370605469	28545.0
500.1474609375	15849.0
500.47979736328125	9275.0
500.8122253417969	4502.0
501.144775390625	4297.0
501.4809875488281	1950.0
501.8172912597656	1047.0
502.1501770019531	578.0
502.483154296875	318.0
503.10693359375	553.0
503.8233337402344	1420.0
504.1639709472656	986.0
504.4869689941406	765.0
504.8278503417969	343.0
505.1439514160156	1594.0
505.4779357910156	1230.0
505.8155822753906	2029.0
506.1498107910156	1349.0
506.47698974609375	668.0
506.8149719238281	280.0
509.1483459472656	272.0
509.81549072265625	752.0
510.14385986328125	820.0
510.48663330078125	7548.0
510.8223876953125	3840.0
511.1582336425781	2343.0
511.49420166015625	1073.0
511.8338317871094	561.0
513.1577758789062	619.0
513.494384765625	294.0
514.1572265625	264.0
514.4869995117188	251.0
515.1575927734375	1562.0
515.494873046875	800.0
515.8286743164062	453.0
516.16259765625	393.0
516.6546630859375	239.0
517.8229370117188	1360.0
518.1682739257812	1026.0
518.4957275390625	1388.0
518.8233032226562	889.0
519.1690063476562	2181.0
519.4895629882812	1107.0
519.7237548828125	859.0
520.1598510742188	433.0
522.1552124023438	403.0
522.505615234375	558.0
522.8272094726562	438.0
523.1633911132812	637.0
523.492431640625	368.0
523.8287963867188	800.0
524.1580200195312	512.0
524.49462890625	254.0
527.8410034179688	7402.0
528.1751708984375	5024.0
528.5057983398438	75882.0
528.8364868164062	42112.0
529.1672973632812	25184.0
529.5054931640625	10861.0
529.8438110351562	5140.0
530.1676635742188	7276.0
530.6736450195312	2713.0
531.1543579101562	1212.0
531.6680908203125	543.0
531.857666015625	497.0
532.18212890625	756.0
532.4884643554688	739.0
532.838623046875	618.0
533.1743774414062	2049.0
533.5065307617188	1229.0
533.8460693359375	848.0
534.1748046875	760.0
535.13232421875	247.0
536.1639404296875	485.0
537.1671752929688	555.0
537.4969482421875	254.0
538.1494140625	520.0
541.20068359375	27286.0
541.7008666992188	9959.0
542.1939697265625	4667.0
542.5068359375	92300.0
542.8418579101562	47550.0
543.1770629882812	32935.0
543.5049438476562	13546.0
543.8477172851562	6423.0
544.17578125	4021.0
544.4966430664062	1501.0
544.6920776367188	1087.0
545.1201171875	1660.0
546.1243286132812	471.0
547.1109619140625	553.0
547.8395385742188	743.0
550.1875	38482.0
550.6881103515625	15677.0
551.18896484375	7702.0
551.6863403320312	2491.0
552.1838989257812	947.0
552.6891479492188	364.0
555.1964721679688	3176.0
555.6993408203125	1048.0
556.1950073242188	753.0
556.69091796875	277.0
557.1944580078125	645.0
563.1349487304688	732.0
564.1781616210938	497.0
571.190185546875	226.0
572.1765747070312	283.0
574.2540893554688	272.0
577.2084350585938	1480.0
577.7135620117188	840.0
578.2113647460938	417.0
581.1415405273438	229.0
584.2166748046875	1963.0
584.71728515625	793.0
585.2218627929688	662.0
592.2322998046875	11172.0
592.736328125	3978.0
593.2328491210938	2401.0
593.7372436523438	894.0
598.7081298828125	227.0
599.2109985351562	757.0
599.7063598632812	289.0
602.19775390625	557.0
605.2152709960938	1382.0
605.7363891601562	803.0
606.2188720703125	827.0
606.7131958007812	386.0
607.2194213867188	2262.0
607.7180786132812	971.0
608.1857299804688	926.0
614.2307739257812	169853.0
614.7322387695312	78096.0
615.2300415039062	34492.0
615.73193359375	12301.0
616.2262573242188	4706.0
616.7324829101562	1892.0
621.21142578125	399.0
621.7196655273438	310.0
622.20849609375	3002.0
622.7092895507812	1620.0
623.202392578125	767.0
623.7075805664062	420.0
624.2010498046875	227.0
628.2235717773438	1544.0
628.726806640625	1058.0
629.2222900390625	507.0
629.7258911132812	274.0
631.2141723632812	394.0
631.7185668945312	266.0
635.2233276367188	570.0
635.7452392578125	480.0
638.218505859375	707.0
648.2521362304688	275.0
650.2376098632812	314.0
656.24462890625	763.0
659.2158813476562	947.0
660.2186279296875	300.0
664.2494506835938	1336.0
664.7628173828125	674.0
665.2437744140625	5068.0
665.7453002929688	2896.0
666.242919921875	1375.0
666.7448120117188	532.0
667.2469482421875	350.0
669.244873046875	332.0
671.2254028320312	565.0
677.2378540039062	1173.0
677.7603759765625	640.0
678.2460327148438	815.0
678.7565307617188	318.0
679.2466430664062	635.0
679.7410278320312	260.0
686.2509765625	14343.0
686.7520751953125	6582.0
687.2533569335938	3396.0
687.7506713867188	1317.0
688.2481689453125	630.0
695.2486572265625	1217.0
695.7655639648438	673.0
696.249267578125	336.0
700.2545776367188	700.0
701.2420043945312	926.0
701.7359619140625	758.0
702.238525390625	460.0
717.2667236328125	429.0
744.2733764648438	3791.0
744.7736206054688	2229.0
745.2741088867188	1236.0
745.7747192382812	620.0
746.27978515625	294.0
765.2766723632812	3541.0
765.783935546875	1852.0
766.2782592773438	942.0
766.781494140625	564.0
817.275390625	856.0
827.3827514648438	911.0
828.392333984375	419.0
845.3602905273438	812.0
857.3600463867188	293.0
929.4522705078125	328.0
943.4303588867188	322.0
973.439453125	3958.0
974.4407958984375	1587.0
975.442626953125	826.0
985.439697265625	987.0
986.4472045898438	494.0
1001.4359741210938	387.0
1003.4276733398438	1188.0
1004.4242553710938	519.0
1087.4942626953125	281.0
1088.51611328125	226.0
1089.4862060546875	1416.0
1090.48291015625	588.0
1091.4957275390625	279.0
1117.4757080078125	328.0
1118.4957275390625	219.0
1131.49462890625	3783.0
1132.5050048828125	1672.0
1133.505126953125	862.0
1149.4932861328125	310.0
1150.50634765625	254.0
1275.5408935546875	419.0
1276.5458984375	248.0
END IONS


BEGIN IONS
PEPMASS=435.12
CHARGE=4-
MSLEVEL=2
NAME=Chitonoidoside K1
FEATURE_ID=76
RTINSECONDS=0.0
SOURCE_INSTRUMENT=LC-ESI-qTof
IONMODE=Negative
SCANS=76
SMILES=C[C@]12C3=CC[C@@]4([H])C(C)(C)[C@@H](O[C@@H]([C@@H]5O[C@@H]([C@@H]6O)O[C@H](C)[C@@H](O[C@@H]([C@@H]7O)O[C@H](COS(=O)([O-])=O)[C@@H](O)[C@@H]7O[C@@H]([C@@H]8O)O[C@H](COS(=O)([O-])=O)[C@@H](O)[C@@H]8OC)[C@@H]6O)OC[C@@H](O[C@@H]([C@@H]9O)O[C@H](COS(=O)([O-])=O)[C@@H](O)[C@@H]9O[C@@H]([C@@H]%10O)O[C@H](COS(=O)([O-])=O)[C@@H](O)[C@@H]%10OC)[C@@H]5O)CC[C@]4(C)[C@]3([H])CC[C@]1(C%11=O)[C@]([C@](C)(C/C=C/C(C)(O)C)O%11)([H])CC2.[Na+].[Na+].[Na+].[Na+]
ORGANISM=Psolus chitonoides
DATACOLLECTOR=Roman Popov
59.33285140991211	75.0
113.02166748046875	183.0
138.96694946289062	146.0
168.9788360595703	175.0
222.9933624267578	360.0
240.99952697753906	932.0
248.00827026367188	3087.0
248.518798828125	485.0
249.0074005126953	504.0
255.0165252685547	1525.0
257.0143737792969	1013.0
270.0163269042969	457.0
273.0270080566406	1313.0
277.037353515625	840.0
292.98419189453125	138.0
306.036376953125	479.0
313.04376220703125	356.0
315.0436096191406	321.0
321.04168701171875	688.0
322.03363037109375	704.0
345.0474853515625	210.0
352.57464599609375	1585.0
353.079345703125	482.0
355.572509765625	1207.0
356.80743408203125	98.0
378.8299560546875	108.0
385.0788269042969	735.0
385.7490539550781	101.0
388.59466552734375	606.0
390.08538818359375	114.0
392.60235595703125	155.0
395.6019592285156	1609.0
396.1082458496094	675.0
396.60540771484375	162.0
397.380126953125	85.0
399.0864562988281	876.0
399.6012878417969	529.0
400.0943298339844	166.0
401.08447265625	87.0
405.7764892578125	235.0
417.054443359375	250.0
420.1199645996094	154.0
424.1368713378906	182.0
427.59423828125	107.0
433.4381408691406	128.0
435.1212463378906	1685.0
435.6258239746094	700.0
435.8897705078125	369.0
436.3848876953125	97.0
437.772705078125	449.0
442.4578857421875	467.0
443.7687683105469	152.0
447.45550537109375	274.0
457.1158142089844	685.0
463.5622863769531	218.0
470.14984130859375	142.0
473.79986572265625	77.0
480.833740234375	157.0
486.46820068359375	145.0
495.1484375	669.0
495.82745361328125	186.0
497.1516418457031	153.0
500.1445617675781	166.0
505.82672119140625	106.0
510.1441955566406	113.0
514.8206787109375	55.0
523.1453247070312	102.0
527.8118286132812	115.0
529.1671142578125	129.0
533.8385009765625	896.0
535.1503295898438	107.0
537.1741333007812	101.0
543.18017578125	738.0
547.8499755859375	453.0
549.1936645507812	317.0
550.1942138671875	358.0
551.1807861328125	141.0
563.2013549804688	157.0
585.2164306640625	105.0
600.2385864257812	110.0
606.7421875	140.0
615.1923828125	92.0
622.2295532226562	1445.0
622.7461547851562	226.0
623.2274169921875	326.0
623.7562866210938	156.0
657.2254638671875	85.0
673.2582397460938	244.0
694.2569580078125	273.0
752.2835083007812	187.0
817.277099609375	97.0
847.347900390625	71.0
989.4365234375	142.0
1001.4494018554688	134.0
1147.507080078125	81.0
END IONS


BEGIN IONS
PEPMASS=434.6182
CHARGE=4-
MSLEVEL=2
NAME=Chitonoidoside L
FEATURE_ID=77
RTINSECONDS=0.0
SOURCE_INSTRUMENT=LC-ESI-qTof
IONMODE=Negative
SCANS=77
SMILES=C[C@]1(C2)[C@]3([H])CC[C@@]4([H])C(C)(C)[C@@H](O[C@@H]([C@@H]5O[C@@H]([C@@H]6O)O[C@H](C)[C@@H](O[C@@H]([C@@H]7O)O[C@H](COS(=O)([O-])=O)[C@@H](O)[C@@H]7O[C@@H]([C@@H]8O)O[C@H](COS(=O)([O-])=O)[C@@H](O)[C@@H]8OC)[C@@H]6O)OC[C@@H](O[C@@H]([C@@H]9O)O[C@H](COS(=O)([O-])=O)[C@@H](O)[C@@H]9O[C@@H]([C@@H]%10O)O[C@H](CO)[C@@H](OS(=O)([O-])=O)[C@@H]%10OC)[C@@H]5O)CC[C@]4(C)C3=CC[C@]1(C%11=O)[C@]([C@](C)(CCCC(C)=C)O%11)([H])C2=O.[Na+].[Na+].[Na+].[Na+]
ORGANISM=Psolus chitonoides
DATACOLLECTOR=Roman Popov
96.96060943603516	414.0
113.02384185791016	713.0
122.9760971069336	866.0
125.02648162841797	790.0
138.96925354003906	1678.0
143.0304718017578	282.0
150.96693420410156	523.0
152.9874725341797	959.0
164.98443603515625	1379.0
168.979248046875	1060.0
176.98394775390625	372.0
180.98240661621094	437.0
194.99420166015625	2213.0
197.010009765625	2109.0
198.99159240722656	1127.0
204.97998046875	580.0
209.01165771484375	249.0
213.0064697265625	477.0
222.98898315429688	7565.0
223.9955596923828	458.0
225.00201416015625	2444.0
227.0193328857422	483.0
234.0093536376953	2232.0
239.02139282226562	4387.0
240.01205444335938	4461.0
240.51182556152344	893.0
240.99984741210938	19656.0
242.0044403076172	1385.0
243.00125122070312	580.0
248.00860595703125	32254.0
248.5091552734375	4528.0
249.00772094726562	2950.0
249.50677490234375	530.0
250.00634765625	255.0
255.01431274414062	30214.0
256.01226806640625	3121.0
256.5132141113281	469.0
257.0146789550781	12227.0
257.5166320800781	1583.0
258.0114440917969	941.0
259.0101318359375	1050.0
268.99432373046875	1466.0
270.0218505859375	6316.0
270.5233154296875	1142.0
271.01226806640625	1753.0
273.0246887207031	22666.0
274.03106689453125	1801.0
275.0235900878906	618.0
277.0297546386719	17791.0
277.5298156738281	3151.0
278.02239990234375	2060.0
278.5207214355469	535.0
279.0221252441406	327.0
283.0069580078125	513.0
285.0233154296875	927.0
291.023681640625	592.0
299.03753662109375	1065.0
300.0332336425781	320.0
301.0251159667969	382.0
306.0311279296875	2390.0
307.03839111328125	1633.0
307.54266357421875	433.0
308.0362243652344	353.0
313.0384216308594	4680.0
313.5391845703125	961.0
314.0347595214844	1448.0
314.53631591796875	323.0
315.03546142578125	4120.0
316.0405578613281	511.0
317.5371398925781	707.0
321.0362854003906	11760.0
321.5377197265625	2777.0
322.0282287597656	4766.0
322.53326416015625	978.0
323.03021240234375	540.0
327.0308532714844	527.0
329.03466796875	745.0
330.04461669921875	767.0
331.0273742675781	267.0
341.0518493652344	623.0
343.03955078125	400.0
345.0477294921875	1782.0
346.0466613769531	316.0
351.0451965332031	2085.0
352.04388427734375	230.0
352.56005859375	946.0
353.061767578125	379.0
356.0587158203125	948.0
356.5628967285156	424.0
357.049560546875	436.0
371.0597839355469	710.0
372.574462890625	375.0
373.056640625	561.0
385.0728454589844	797.0
387.0572814941406	2443.0
388.0622863769531	247.0
389.0436706542969	1403.0
392.0985412597656	546.0
393.09442138671875	254.0
395.5990295410156	445.0
396.0864562988281	490.0
397.0653381347656	368.0
399.0614318847656	4746.0
399.59521484375	848.0
399.8416748046875	552.0
400.06927490234375	746.0
401.0593566894531	732.0
411.77471923828125	664.0
415.0494079589844	409.0
417.0643310546875	5176.0
418.0655517578125	764.0
419.0614929199219	289.0
423.3172302246094	360.0
433.0633239746094	389.0
434.6138610839844	3873.0
434.86431884765625	3842.0
435.1016845703125	2547.0
435.3654479980469	1370.0
435.6161193847656	801.0
436.1077880859375	334.0
437.76629638671875	418.0
438.11358642578125	471.0
442.4514465332031	355.0
443.775634765625	405.0
447.11810302734375	748.0
447.79345703125	329.0
451.79241943359375	395.0
457.1092529296875	1228.0
457.6196594238281	382.0
458.1134033203125	301.0
459.0848388671875	467.0
461.10198974609375	484.0
463.1167907714844	492.0
465.7872619628906	264.0
468.0823669433594	353.0
471.1341247558594	320.0
475.1117248535156	726.0
476.111328125	251.0
483.1275329589844	1038.0
483.4784851074219	599.0
483.8086853027344	477.0
484.1459655761719	310.0
488.4714050292969	999.0
488.82427978515625	669.0
489.142333984375	529.0
491.1263427734375	314.0
494.47711181640625	5017.0
494.8145446777344	4894.0
495.1451110839844	3293.0
495.4827880859375	1343.0
495.8065185546875	975.0
496.14794921875	504.0
496.46484375	590.0
496.7994689941406	419.0
497.1447448730469	1031.0
497.46197509765625	282.0
497.6558837890625	306.0
500.469970703125	441.0
500.8130187988281	365.0
501.1419982910156	312.0
501.8003234863281	1358.0
502.1367492675781	1676.0
502.4732666015625	807.0
502.8134460449219	391.0
503.8062744140625	995.0
504.14691162109375	913.0
504.47698974609375	563.0
505.1446228027344	663.0
505.47503662109375	555.0
505.8091125488281	661.0
506.1397399902344	394.0
506.48828125	263.0
510.4764099121094	393.0
510.8193054199219	587.0
511.1551513671875	281.0
515.136474609375	836.0
515.8182983398438	627.0
516.1593627929688	481.0
519.1080322265625	532.0
520.1492919921875	382.0
520.495361328125	413.0
521.1157836914062	529.0
524.1654052734375	505.0
529.1345825195312	376.0
533.15234375	1963.0
533.5064086914062	1884.0
533.8313598632812	1208.0
534.1673583984375	629.0
534.4961547851562	415.0
536.1637573242188	437.0
537.156005859375	455.0
538.156494140625	546.0
539.17626953125	234.0
543.1693115234375	498.0
544.164306640625	543.0
544.6695556640625	656.0
545.1270141601562	949.0
547.1437377929688	1247.0
547.5098266601562	1094.0
547.8353271484375	766.0
548.18310546875	2071.0
548.690185546875	1514.0
549.1864013671875	1079.0
549.6903076171875	424.0
550.1795043945312	934.0
550.683837890625	745.0
551.1846923828125	452.0
551.674560546875	285.0
557.175048828125	621.0
557.686279296875	287.0
558.1828002929688	429.0
563.134033203125	1152.0
564.1583862304688	400.0
565.1273803710938	392.0
581.132568359375	293.0
591.2002563476562	330.0
597.1835327148438	494.0
612.2089233398438	203.0
612.7095947265625	253.0
614.2089233398438	941.0
614.7103881835938	1216.0
615.2081298828125	604.0
615.7100830078125	396.0
616.1925659179688	430.0
617.185546875	380.0
617.684326171875	296.0
618.187255859375	358.0
621.2168579101562	9122.0
621.72119140625	8287.0
622.2218017578125	4336.0
622.7186279296875	1555.0
623.1998901367188	672.0
623.728759765625	382.0
625.1940307617188	1190.0
625.696044921875	1031.0
626.1942749023438	560.0
628.704345703125	400.0
629.2196655273438	231.0
630.1992797851562	330.0
631.1995849609375	299.0
635.2125244140625	808.0
636.2247314453125	411.0
637.2058715820312	294.0
638.211669921875	378.0
638.71484375	357.0
639.1983032226562	403.0
645.2022705078125	1171.0
645.7202758789062	803.0
646.2103271484375	585.0
646.7086791992188	243.0
652.2349853515625	604.0
658.2470092773438	438.0
659.216552734375	599.0
672.2293701171875	1385.0
672.74169921875	1266.0
673.2337646484375	781.0
673.73828125	506.0
676.2266845703125	500.0
693.228759765625	1724.0
693.7490234375	1506.0
694.2403564453125	806.0
694.7443237304688	460.0
702.2507934570312	269.0
725.7357177734375	320.0
833.3141479492188	312.0
841.3590087890625	1124.0
842.3633422851562	871.0
843.3682861328125	344.0
987.4189453125	2669.0
988.4224853515625	2125.0
989.4215087890625	1008.0
990.4309692382812	366.0
1009.4027709960938	242.0
1015.4073486328125	479.0
1016.4249877929688	421.0
1063.4410400390625	239.0
1103.4617919921875	294.0
1145.4732666015625	542.0
1146.4952392578125	461.0
1147.4962158203125	302.0
END IONS


BEGIN IONS
PEPMASS=827.3888
CHARGE=1-
MSLEVEL=2
NAME=Magnumoside A3
FEATURE_ID=78
RTINSECONDS=768.0
SOURCE_INSTRUMENT=LC-ESI-qTof
IONMODE=Negative
SCANS=78
SMILES=C[C@]12C3=CC[C@@]4([H])C(C)(C)[C@@H](O[C@@H]([C@@H]5O[C@@H]([C@@H]6O)O[C@H](C)[C@@H](O)[C@@H]6O)OC[C@@H](OS(=O)([O-])=O)[C@@H]5O)CC[C@]4(C)[C@]3([H])CC[C@]1(C7=O)[C@]([C@](C)(CCCC(C)=C)O)([H])[C@@H](O7)C2.[Na+]
ORGANISM=Neothynidium (=Massinium) magnum
DATACOLLECTOR=Roman Popov
79.95780181884766	856.0
96.95955657958984	27119.0
97.46607971191406	201.0
97.62688446044922	132.0
97.87068939208984	119.0
97.95984649658203	193.0
98.07096099853516	100.0
98.2306900024414	58.0
98.35607147216797	62.0
98.95897674560547	343.0
101.01216125488281	209.0
122.97489166259766	2230.0
131.0328826904297	427.0
150.9708709716797	19620.0
151.97276306152344	546.0
152.9584197998047	217.0
164.9860076904297	802.0
194.98582458496094	1484.0
209.9835662841797	5357.0
210.9903106689453	1323.0
225.00547790527344	2012.0
226.98965454101562	1930.0
243.0262451171875	248.0
283.0110778808594	150.0
327.0420837402344	127.0
339.02996826171875	197.0
351.1062927246094	514.0
357.0489196777344	13193.0
358.0502014160156	1312.0
359.04388427734375	251.0
373.05126953125	497.0
401.0688171386719	120.0
429.1178283691406	111.0
481.14227294921875	581.0
497.1705627441406	28122.0
498.1720275878906	3644.0
499.16741943359375	696.0
509.1688232421875	581.0
563.20068359375	240.0
577.2340087890625	618.0
589.2509155273438	177.0
601.232666015625	513.0
617.259765625	583.0
627.2590942382812	293.0
641.263427734375	10550.0
642.2644653320312	2309.0
643.25830078125	775.0
644.2609252929688	142.0
655.2807006835938	374.0
663.3289794921875	253.0
669.25732421875	67.0
671.2379760742188	2342.0
672.24169921875	545.0
673.2584228515625	172.0
681.329345703125	3027.0
682.3323364257812	842.0
683.3112182617188	268.0
685.2752685546875	2351.0
686.2769775390625	613.0
687.2670288085938	197.0
699.2990112304688	1393.0
700.3109130859375	318.0
701.285888671875	520.0
713.3128051757812	290.0
723.3361206054688	324.0
725.32275390625	353.0
727.2951049804688	228.0
729.2786254882812	3548.0
730.27783203125	824.0
731.281982421875	197.0
739.3142700195312	113.0
751.3712768554688	750.0
753.3483276367188	1003.0
754.389892578125	70.0
757.2841186523438	200.0
767.3698120117188	532.0
771.315673828125	181.0
783.3953247070312	378.0
795.3593139648438	2271.0
796.3626098632812	699.0
797.3397827148438	682.0
798.3488159179688	289.0
809.3778686523438	397.0
827.38818359375	103766.0
828.3887329101562	38276.0
829.3899536132812	5414.0
END IONS


BEGIN IONS
PEPMASS=827.387
CHARGE=1-
MSLEVEL=2
NAME=Magnumoside A4
FEATURE_ID=79
RTINSECONDS=786.0
SOURCE_INSTRUMENT=LC-ESI-qTof
IONMODE=Negative
SCANS=79
SMILES=C[C@]12C3=CC[C@@]4([H])C(C)(C)[C@@H](O[C@@H]([C@@H]5O[C@@H]([C@@H]6O)O[C@H](C)[C@@H](O)[C@@H]6O)OC[C@@H](OS(=O)([O-])=O)[C@@H]5O)CC[C@]4(C)[C@]3([H])CC[C@]1(C7=O)[C@]([C@](C)(CC/C=C(C)/C)O)([H])[C@@H](O7)C2.[Na+]
ORGANISM=Neothynidium (=Massinium) magnum
DATACOLLECTOR=Roman Popov
79.9564208984375	303.0
96.9595947265625	7253.0
97.25867462158203	148.0
97.45987701416016	57.0
97.95675659179688	112.0
98.95587158203125	124.0
122.971435546875	651.0
150.968994140625	4457.0
151.9767303466797	199.0
209.9813690185547	1622.0
226.00250244140625	500.0
357.049072265625	3051.0
358.059326171875	263.0
497.1672668457031	5979.0
498.1722412109375	814.0
499.1640930175781	189.0
509.1761779785156	224.0
577.23046875	165.0
601.2213134765625	197.0
616.251220703125	237.0
641.2556762695312	1834.0
642.28076171875	547.0
643.2666015625	125.0
659.2644653320312	185.0
671.234130859375	1827.0
672.241943359375	432.0
673.2423095703125	110.0
681.3255004882812	755.0
685.2879638671875	398.0
699.3160400390625	404.0
725.3145751953125	347.0
729.291748046875	592.0
741.3187255859375	288.0
743.3170166015625	221.0
753.3269653320312	116.0
795.359619140625	295.0
809.3917236328125	144.0
827.3885498046875	20461.0
828.3890991210938	6459.0
829.3902587890625	1086.0
830.39208984375	239.0
END IONS


BEGIN IONS
PEPMASS=1135.4991
CHARGE=1-
MSLEVEL=2
NAME=Magnumoside B3
FEATURE_ID=80
RTINSECONDS=636.0
SOURCE_INSTRUMENT=LC-ESI-qTof
IONMODE=Negative
SCANS=80
SMILES=C[C@]12C3=CC[C@@]4([H])C(C)(C)[C@@H](O[C@@H]([C@@H]5O[C@@H]([C@@H]6O)O[C@H](C)[C@@H](O[C@@H]([C@@H]7O)OC[C@@H](O)[C@@H]7O[C@@H]([C@@H]8O)O[C@H](CO)[C@@H](O)[C@@H]8OC)[C@@H]6O)OC[C@@H](OS(=O)([O-])=O)[C@@H]5O)CC[C@]4(C)[C@]3([H])CC[C@]1(C9=O)[C@]([C@](C)(CCCC(C)=C)O)([H])[C@@H](O9)C2.[Na+]
ORGANISM=Neothynidium (=Massinium) magnum
DATACOLLECTOR=Roman Popov
79.95927429199219	583.0
96.95963287353516	11263.0
97.35382843017578	122.0
97.58635711669922	80.0
97.73007202148438	81.0
97.9301986694336	73.0
98.95905303955078	216.0
113.02326965332031	1272.0
122.97498321533203	1201.0
131.02935791015625	499.0
150.96905517578125	4886.0
151.88909912109375	181.0
164.98817443847656	368.0
194.98597717285156	952.0
209.98373413085938	1812.0
210.99737548828125	725.0
226.98268127441406	667.0
351.1036071777344	378.0
497.1568603515625	198.0
533.1167602539062	547.0
629.2128295898438	261.0
665.1586303710938	2138.0
666.161865234375	344.0
681.3258056640625	2113.0
682.3328857421875	451.0
683.2911376953125	93.0
709.3211059570312	282.0
723.3579711914062	236.0
747.4342041015625	97.0
789.260009765625	178.0
805.278076171875	6012.0
806.2786254882812	1510.0
807.2798461914062	298.0
809.3650512695312	171.0
827.38427734375	1229.0
828.4121704101562	397.0
855.4114379882812	90.0
885.358154296875	176.0
909.3308715820312	122.0
925.3639526367188	209.0
936.3594360351562	78.0
949.3718872070312	2878.0
950.3754272460938	1065.0
951.3599853515625	228.0
959.4214477539062	1477.0
960.4596557617188	527.0
961.4592895507812	74.0
966.3814697265625	123.0
979.3429565429688	554.0
993.3818969726562	806.0
1007.42041015625	375.0
1009.4181518554688	152.0
1037.3858642578125	1120.0
1038.4246826171875	266.0
1059.485595703125	272.0
1075.4847412109375	165.0
1103.4647216796875	547.0
1105.4609375	286.0
1117.507568359375	193.0
1135.49755859375	28398.0
1136.4991455078125	12462.0
1137.5010986328125	1995.0
1138.498291015625	555.0
END IONS


BEGIN IONS
PEPMASS=615.2216
CHARGE=2-
MSLEVEL=2
NAME=Magnumoside C1
FEATURE_ID=81
RTINSECONDS=312.0
SOURCE_INSTRUMENT=LC-ESI-qTof
IONMODE=Negative
SCANS=81
SMILES=C[C@]12C3=CC[C@@]4([H])C(C)(C)[C@@H](O[C@@H]([C@@H]5O[C@@H]([C@@H]6O)O[C@H](C)[C@@H](O[C@@H]([C@@H]7O)OC[C@@H](O)[C@@H]7O[C@@H]([C@@H]8O)O[C@H](COS(=O)([O-])=O)[C@@H](O)[C@@H]8OC)[C@@H]6O)OC[C@@H](OS(=O)([O-])=O)[C@@H]5O)CC[C@]4(C)[C@]3([H])CC[C@]1(C9=O)[C@]([C@](C)(C/C=C/C(C)(O)C)O)([H])[C@@H](O9)C2.[Na+].[Na+]
ORGANISM=Neothynidium (=Massinium) magnum
DATACOLLECTOR=Roman Popov
96.96295928955078	440.0
255.0165557861328	615.0
372.0699768066406	141.0
442.1271057128906	310.0
514.1724243164062	268.0
533.12158203125	203.0
593.14208984375	119.0
615.21728515625	1221.0
616.2371215820312	307.0
616.7669067382812	109.0
647.1427612304688	63.0
975.4312744140625	217.0
1134.461669921875	100.0
END IONS


BEGIN IONS
PEPMASS=615.22
CHARGE=2-
MSLEVEL=2
NAME=Magnumoside C2
FEATURE_ID=82
RTINSECONDS=324.0
SOURCE_INSTRUMENT=LC-ESI-qTof
IONMODE=Negative
SCANS=82
SMILES=C[C@]12C3=CC[C@@]4([H])C(C)(C)[C@@H](O[C@@H]([C@@H]5O[C@@H]([C@@H]6O)O[C@H](C)[C@@H](O[C@@H]([C@@H]7O)OC[C@@H](O)[C@@H]7O[C@@H]([C@@H]8O)O[C@H](COS(=O)([O-])=O)[C@@H](O)[C@@H]8OC)[C@@H]6O)OC[C@@H](OS(=O)([O-])=O)[C@@H]5O)CC[C@]4(C)[C@]3([H])CC[C@]1(C9=O)[C@]([C@](C)(CCC(O)C(C)=C)O)([H])[C@@H](O9)C2.[Na+].[Na+]
ORGANISM=Neothynidium (=Massinium) magnum
DATACOLLECTOR=Roman Popov
79.95934295654297	397.0
96.959716796875	16606.0
97.37263488769531	177.0
97.52867889404297	113.0
97.71609497070312	88.0
97.95687866210938	202.0
98.16663360595703	66.0
98.50679016113281	95.0
98.95757293701172	630.0
99.3652572631836	50.0
122.97509765625	1216.0
127.04339599609375	142.0
131.50396728515625	39.0
150.96917724609375	5955.0
151.97496032714844	413.0
164.9862823486328	339.0
178.9926300048828	337.0
194.99057006835938	1464.0
197.0176544189453	733.0
209.98162841796875	1251.0
222.99261474609375	4075.0
223.9898223876953	350.0
226.99240112304688	743.0
241.0028839111328	7411.0
242.00018310546875	380.0
242.9995574951172	255.0
255.01873779296875	23079.0
256.0218505859375	1515.0
257.0167541503906	602.0
273.0283203125	4540.0
274.029541015625	414.0
275.0326232910156	203.0
306.0241394042969	363.0
315.0403747558594	526.0
349.0425720214844	428.0
357.0614929199219	499.0
371.0639953613281	2090.0
372.0542297363281	6085.0
372.5544128417969	1433.0
373.0580139160156	991.0
373.546630859375	175.0
380.0574951171875	571.0
387.0598449707031	3505.0
388.06182861328125	600.0
389.0557556152344	201.0
403.0535583496094	4390.0
404.0569763183594	562.0
405.0679931640625	3049.0
406.0707092285156	400.0
407.125732421875	200.0
434.10345458984375	327.0
442.11322021484375	17817.0
442.615234375	6250.0
443.11419677734375	2900.0
443.61676025390625	512.0
444.109619140625	169.0
445.10284423828125	5797.0
446.107177734375	955.0
447.0859069824219	992.0
448.1058654785156	718.0
449.1269836425781	165.0
460.68701171875	66.0
473.09503173828125	458.0
475.14288330078125	294.0
482.1456298828125	520.0
489.0946960449219	936.0
491.1068115234375	1065.0
494.1520080566406	549.0
497.17138671875	427.0
502.1532897949219	903.0
505.1294860839844	327.0
508.16436767578125	364.0
514.1610107421875	7096.0
514.6629028320312	3593.0
515.1578979492188	1807.0
515.6638793945312	627.0
516.1521606445312	168.0
517.1221923828125	6006.0
518.129150390625	1038.0
518.6654052734375	125.0
519.1226806640625	300.0
521.1702880859375	239.0
522.1666870117188	308.0
524.1588134765625	354.0
527.667724609375	57.0
529.1465454101562	1108.0
529.6629638671875	609.0
530.1687622070312	306.0
530.711181640625	209.0
533.1171875	9749.0
534.121337890625	1487.0
535.1337280273438	646.0
535.675048828125	113.0
536.1653442382812	1802.0
536.6778564453125	989.0
537.168701171875	586.0
537.6743774414062	216.0
538.447998046875	71.0
543.1751708984375	811.0
544.1629028320312	595.0
544.6940307617188	226.0
549.107666015625	347.0
550.1637573242188	417.0
551.128173828125	957.0
552.1268310546875	195.0
558.1676025390625	2092.0
558.6680908203125	949.0
559.1800537109375	465.0
559.6773071289062	177.0
563.681884765625	158.0
565.1840209960938	173.0
572.1837768554688	451.0
577.231201171875	748.0
578.2227783203125	544.0
579.21142578125	328.0
579.7213134765625	138.0
585.2261352539062	542.0
593.1412963867188	6543.0
593.7304077148438	728.0
594.1426391601562	1273.0
595.1409301757812	364.0
596.0783081054688	98.0
599.2006225585938	1876.0
599.7191772460938	982.0
600.203125	552.0
600.7028198242188	302.0
601.2142944335938	288.0
606.224365234375	296.0
615.2203979492188	68337.0
615.7223510742188	40593.0
616.2244873046875	16205.0
616.722900390625	5407.0
617.2215576171875	1356.0
619.1511840820312	2309.0
620.154541015625	765.0
621.1469116210938	350.0
629.2094116210938	2089.0
630.2168579101562	653.0
631.2132568359375	236.0
647.1459350585938	2472.0
648.151611328125	730.0
649.1499633789062	301.0
665.1470336914062	175.0
681.23974609375	54.0
697.3203125	1461.0
698.3474731445312	511.0
715.2445678710938	237.0
725.323974609375	336.0
739.34130859375	121.0
773.306884765625	507.0
787.2681274414062	1165.0
789.3006591796875	183.0
799.3240966796875	149.0
803.29736328125	128.0
817.3312377929688	370.0
832.3528442382812	81.0
843.3794555664062	1304.0
844.3850708007812	682.0
845.382080078125	384.0
861.3167114257812	339.0
871.3847045898438	183.0
889.3329467773438	93.0
901.38427734375	95.0
913.4067993164062	118.0
931.380126953125	335.0
943.4013671875	274.0
949.3726806640625	308.0
957.4404296875	189.0
964.1969604492188	100.0
975.425048828125	10037.0
976.427490234375	4760.0
977.4205322265625	1666.0
978.4239501953125	470.0
979.37841796875	123.0
1003.4166870117188	110.0
1019.4274291992188	200.0
1061.4527587890625	650.0
1062.477783203125	386.0
1063.50341796875	299.0
1089.516845703125	105.0
1102.4735107421875	73.0
1133.480712890625	3454.0
1134.4814453125	1993.0
1135.4825439453125	783.0
1136.489501953125	273.0
END IONS


BEGIN IONS
PEPMASS=607.225
CHARGE=2-
MSLEVEL=2
NAME=Magnumoside C3
FEATURE_ID=83
RTINSECONDS=546.0
SOURCE_INSTRUMENT=LC-ESI-qTof
IONMODE=Negative
SCANS=83
SMILES=C[C@]12C3=CC[C@@]4([H])C(C)(C)[C@@H](O[C@@H]([C@@H]5O[C@@H]([C@@H]6O)O[C@H](C)[C@@H](O[C@@H]([C@@H]7O)OC[C@@H](O)[C@@H]7O[C@@H]([C@@H]8O)O[C@H](COS(=O)([O-])=O)[C@@H](O)[C@@H]8OC)[C@@H]6O)OC[C@@H](OS(=O)([O-])=O)[C@@H]5O)CC[C@]4(C)[C@]3([H])CC[C@]1(C9=O)[C@]([C@](C)(CCCC(C)=C)O)([H])[C@@H](O9)C2.[Na+].[Na+]
ORGANISM=Neothynidium (=Massinium) magnum
DATACOLLECTOR=Roman Popov
79.9580307006836	500.0
96.95983123779297	19430.0
97.47260284423828	166.0
97.70683288574219	108.0
97.9616928100586	198.0
98.29835510253906	57.0
98.95768737792969	547.0
99.28502655029297	60.0
122.9752426147461	1691.0
125.02586364746094	173.0
150.9693603515625	7014.0
151.97125244140625	400.0
152.97840881347656	219.0
164.99256896972656	427.0
178.9928436279297	377.0
194.99301147460938	1960.0
197.01344299316406	1014.0
209.98416137695312	1317.0
222.9928741455078	5281.0
223.9877166748047	319.0
226.99029541015625	837.0
241.003173828125	9798.0
242.00538635253906	637.0
242.9949188232422	432.0
255.01902770996094	29168.0
256.0196228027344	1695.0
257.0145263671875	803.0
273.02862548828125	6618.0
274.0298767089844	569.0
275.032958984375	249.0
315.0407409667969	495.0
345.0412292480469	363.0
357.05889892578125	524.0
371.064453125	2985.0
372.0577392578125	4941.0
372.55792236328125	1486.0
373.0614929199219	847.0
373.5623474121094	134.0
380.0548400878906	668.0
387.060302734375	3947.0
388.0622863769531	642.0
389.0624694824219	244.0
403.0572204589844	4798.0
404.0574645996094	577.0
405.0684814453125	3654.0
406.0711975097656	498.0
408.0644226074219	197.0
434.10723876953125	519.0
442.1137390136719	17560.0
442.6157531738281	6167.0
443.1147155761719	2822.0
443.6172790527344	680.0
445.1033630371094	9097.0
446.1043701171875	1112.0
447.08642578125	1210.0
448.1097412109375	611.0
448.621826171875	214.0
449.1174621582031	171.0
473.0955810546875	572.0
475.1468811035156	273.0
482.1427307128906	651.0
489.0987854003906	1121.0
491.1073913574219	1092.0
492.1167297363281	217.0
494.1490783691406	647.0
497.1719970703125	612.0
501.16259765625	399.0
502.1645202636719	511.0
505.12652587890625	375.0
508.1435852050781	328.0
509.1702880859375	114.0
514.16162109375	8472.0
514.6635131835938	3769.0
515.1585083007812	1907.0
515.6644897460938	559.0
517.122802734375	7445.0
518.1261596679688	1298.0
519.1268920898438	415.0
520.121337890625	100.0
522.1348266601562	281.0
523.1719360351562	190.0
529.1471557617188	1588.0
529.66357421875	695.0
530.158447265625	492.0
530.7081298828125	112.0
533.1178588867188	11986.0
534.1219482421875	2043.0
535.1233520507812	816.0
535.6866455078125	154.0
536.169677734375	1973.0
536.6712036132812	1082.0
537.1729736328125	479.0
537.6713256835938	105.0
538.169921875	98.0
543.1795043945312	926.0
544.1746215820312	584.0
544.6983642578125	156.0
549.1119995117188	444.0
551.1287841796875	1207.0
552.142333984375	205.0
553.1493530273438	88.0
556.6978759765625	230.0
558.1644897460938	1309.0
558.6837158203125	825.0
559.1732177734375	390.0
565.1771850585938	148.0
569.2164916992188	653.0
570.2200317382812	616.0
571.2320556640625	186.0
572.1995849609375	159.0
577.220458984375	390.0
579.1892700195312	173.0
585.2573852539062	758.0
591.203369140625	1885.0
591.718505859375	960.0
592.2107543945312	696.0
592.7109375	365.0
593.1381225585938	7683.0
594.143310546875	1257.0
595.1455078125	490.0
596.133056640625	103.0
599.1548461914062	234.0
607.2257080078125	54804.0
607.728271484375	34491.0
608.2271728515625	14179.0
608.7301025390625	4447.0
609.2255249023438	921.0
619.1558837890625	2379.0
620.1552734375	559.0
621.151611328125	313.0
629.2101440429688	2934.0
630.2136840820312	769.0
631.2100219726562	300.0
641.22119140625	175.0
647.1506958007812	2657.0
648.1483154296875	616.0
649.1587524414062	249.0
664.31640625	180.0
681.3272094726562	1675.0
682.3507690429688	491.0
683.350341796875	218.0
685.32275390625	101.0
709.3267822265625	348.0
715.2496337890625	216.0
724.320556640625	95.0
747.44873046875	106.0
773.2990112304688	900.0
774.3587036132812	114.0
787.26904296875	1100.0
788.2938842773438	390.0
789.2882690429688	172.0
799.2937622070312	101.0
803.2759399414062	171.0
817.3367309570312	373.0
827.385986328125	1738.0
828.39111328125	690.0
829.3922729492188	237.0
831.369140625	123.0
855.385498046875	241.0
861.3363037109375	297.0
885.43994140625	120.0
899.374267578125	84.0
915.4632568359375	231.0
925.4475708007812	227.0
931.3764038085938	438.0
941.432373046875	318.0
949.398193359375	173.0
959.4283447265625	13529.0
960.4322509765625	6168.0
961.4318237304688	1685.0
962.4270629882812	415.0
975.4015502929688	148.0
989.40234375	116.0
1019.4033813476562	160.0
1045.4627685546875	712.0
1047.4927978515625	163.0
1073.512939453125	122.0
1085.499267578125	83.0
1117.48876953125	3689.0
1118.492919921875	2029.0
1119.4923095703125	762.0
1120.4920654296875	297.0
1134.5146484375	82.0
END IONS


BEGIN IONS
PEPMASS=607.2236
CHARGE=2-
MSLEVEL=2
NAME=Magnumoside C4
FEATURE_ID=84
RTINSECONDS=552.0
SOURCE_INSTRUMENT=LC-ESI-qTof
IONMODE=Negative
SCANS=84
SMILES=C[C@]12C3=CC[C@@]4([H])C(C)(C)[C@@H](O[C@@H]([C@@H]5O[C@@H]([C@@H]6O)O[C@H](C)[C@@H](O[C@@H]([C@@H]7O)OC[C@@H](O)[C@@H]7O[C@@H]([C@@H]8O)O[C@H](COS(=O)([O-])=O)[C@@H](O)[C@@H]8OC)[C@@H]6O)OC[C@@H](OS(=O)([O-])=O)[C@@H]5O)CC[C@]4(C)[C@]3([H])CC[C@]1(C9=O)[C@]([C@](C)(CC/C=C(C)/C)O)([H])[C@@H](O9)C2.[Na+].[Na+]
ORGANISM=Neothynidium (=Massinium) magnum
DATACOLLECTOR=Roman Popov
96.95989990234375	6538.0
97.3650131225586	89.0
97.95549774169922	110.0
98.95146179199219	140.0
122.966552734375	492.0
150.96946716308594	1982.0
152.39254760742188	92.0
164.98455810546875	149.0
194.9909210205078	489.0
222.98594665527344	1456.0
241.00086975097656	2668.0
255.0166778564453	7681.0
256.0172424316406	477.0
273.02880859375	2163.0
315.02410888671875	175.0
352.1211853027344	130.0
372.048828125	1624.0
373.0586853027344	387.0
387.05743408203125	1290.0
403.0511474609375	1470.0
405.0719299316406	983.0
434.0943603515625	208.0
442.1140441894531	5219.0
442.61602783203125	2040.0
443.114990234375	891.0
443.61090087890625	240.0
445.1003112792969	2649.0
446.09796142578125	331.0
447.08673095703125	346.0
448.1334533691406	229.0
473.11309814453125	180.0
482.13262939453125	240.0
489.0956115722656	296.0
491.1076965332031	336.0
494.15643310546875	233.0
497.1687927246094	214.0
501.6761474609375	203.0
507.6487731933594	151.0
514.15478515625	2139.0
514.6746215820312	1068.0
515.166015625	563.0
517.1195678710938	1635.0
519.1235961914062	218.0
521.6513061523438	127.0
529.15478515625	707.0
533.1145629882812	3145.0
534.11865234375	492.0
535.1273803710938	199.0
536.1663208007812	524.0
537.17333984375	214.0
543.19091796875	461.0
551.1328735351562	351.0
558.1835327148438	291.0
564.6741333007812	123.0
570.1864624023438	264.0
577.2132568359375	134.0
585.2501220703125	291.0
591.21142578125	457.0
593.1385498046875	2351.0
594.1437377929688	308.0
595.1458740234375	118.0
599.2017211914062	76.0
607.2222290039062	14483.0
607.7247924804688	9772.0
608.2236328125	3642.0
608.7227172851562	1319.0
609.2297973632812	350.0
609.7410278320312	150.0
619.15234375	792.0
629.2144775390625	933.0
647.151123046875	708.0
681.331787109375	610.0
709.8072509765625	154.0
773.3082885742188	339.0
787.2828369140625	427.0
803.285400390625	137.0
827.3865356445312	534.0
828.4235229492188	171.0
861.3090209960938	107.0
890.3388671875	58.0
925.41455078125	95.0
941.4378662109375	74.0
959.428955078125	3173.0
960.4329223632812	1580.0
961.4275512695312	503.0
962.4276733398438	127.0
987.4301147460938	89.0
1045.489013671875	276.0
1117.4788818359375	1156.0
1118.504150390625	645.0
1119.492919921875	266.0
1120.5562744140625	52.0
END IONS


BEGIN IONS
PEPMASS=1193.506
CHARGE=1-
MSLEVEL=2
NAME=Colochiroside A1
FEATURE_ID=85
RTINSECONDS=792.0
SOURCE_INSTRUMENT=LC-ESI-qTof
IONMODE=Negative
SCANS=85
SMILES=C[C@]12C3=CC[C@@]4([H])C(C)(C)[C@@H](O[C@@H]([C@@H]5O[C@@H]([C@@H]6O)O[C@H](CO)[C@@H](O[C@@H]([C@@H]7O)OC[C@@H](O)[C@@H]7O[C@@H]([C@@H]8O)O[C@H](CO)[C@@H](O)[C@@H]8OC)[C@@H]6O)OC[C@@H](OS(=O)([O-])=O)[C@@H]5O)CC[C@]4(C)[C@]3([H])CCC1(C9=O)[C@]([C@](C)(CCCC(C)=C)O9)([H])[C@@H](OC(C)=O)C2.[Na+]
ORGANISM=Colochirus robustus
DATACOLLECTOR=Roman Popov
79.9609375	293.0
96.95993041992188	8684.0
97.44305419921875	96.0
97.6788101196289	55.0
97.91641998291016	59.0
98.94363403320312	43.0
113.02025604248047	898.0
122.97886657714844	709.0
150.96951293945312	3058.0
161.04920959472656	460.0
194.9932098388672	1808.0
209.99583435058594	944.0
226.9857635498047	2426.0
273.0315246582031	86.0
351.110595703125	194.0
373.0435485839844	227.0
495.22186279296875	128.0
521.2183227539062	212.0
549.1162719726562	401.0
595.246337890625	259.0
605.3231201171875	346.0
645.2106323242188	118.0
648.305908203125	136.0
653.2656860351562	108.0
663.3111572265625	211.0
681.1546020507812	1929.0
682.1574096679688	447.0
683.2684326171875	188.0
697.1506958007812	499.0
705.304443359375	155.0
723.3431396484375	1667.0
724.3552856445312	450.0
725.3213500976562	132.0
751.3568725585938	167.0
767.3552856445312	230.0
805.24462890625	263.0
815.3143310546875	146.0
821.2738037109375	3958.0
822.2797241210938	845.0
823.28173828125	208.0
825.3829956054688	149.0
833.276123046875	4399.0
834.2802734375	1071.0
835.2758178710938	365.0
836.2857666015625	117.0
885.3890991210938	643.0
886.4147338867188	307.0
889.339599609375	134.0
899.4320678710938	134.0
913.3610229492188	96.0
927.3296508789062	85.0
940.3715209960938	126.0
949.3406982421875	271.0
953.4019165039062	93.0
964.3610229492188	515.0
965.3675537109375	4730.0
966.3746337890625	1485.0
967.367431640625	294.0
968.3804931640625	85.0
979.3805541992188	163.0
981.3602294921875	138.0
985.3652954101562	146.0
991.3831787109375	9545.0
992.3837890625	2685.0
993.389892578125	868.0
994.3865356445312	236.0
995.3687133789062	115.0
1005.3975830078125	2537.0
1006.4002685546875	1317.0
1007.408447265625	500.0
1008.4020385742188	227.0
1009.3609619140625	351.0
1017.4320678710938	675.0
1019.4144897460938	683.0
1020.4493408203125	272.0
1021.4342041015625	152.0
1025.3935546875	311.0
1031.4307861328125	158.0
1047.463134765625	142.0
1051.40087890625	404.0
1059.4476318359375	1679.0
1060.451171875	684.0
1061.44482421875	176.0
1063.4078369140625	1061.0
1064.4132080078125	466.0
1065.4189453125	7859.0
1066.420166015625	2672.0
1067.4217529296875	569.0
1073.4517822265625	791.0
1074.482666015625	361.0
1075.4776611328125	6978.0
1076.4783935546875	2873.0
1077.474365234375	467.0
1079.4312744140625	230.0
1089.4879150390625	333.0
1091.4766845703125	610.0
1092.489990234375	263.0
1103.4366455078125	526.0
1118.4359130859375	382.0
1119.4669189453125	2080.0
1120.4720458984375	777.0
1121.4775390625	195.0
1123.4210205078125	1124.0
1124.454345703125	356.0
1133.4779052734375	1789.0
1134.4892578125	889.0
1135.453125	345.0
1136.4493408203125	129.0
1163.47509765625	217.0
1193.5035400390625	18764.0
1194.508544921875	8003.0
1195.508544921875	1211.0
END IONS


BEGIN IONS
PEPMASS=1135.4973
CHARGE=1-
MSLEVEL=2
NAME=Colochiroside A2
FEATURE_ID=86
RTINSECONDS=900.0
SOURCE_INSTRUMENT=LC-ESI-qTof
IONMODE=Negative
SCANS=86
SMILES=C[C@]12C3=CC[C@@]4([H])C(C)(C)[C@@H](O[C@@H]([C@@H]5O[C@@H]([C@@H]6O)O[C@H](CO)[C@@H](O[C@@H]([C@@H]7O)OC[C@@H](O)[C@@H]7O[C@@H]([C@@H]8O)O[C@H](CO)[C@@H](O)[C@@H]8OC)[C@@H]6O)OC[C@@H](OS(=O)([O-])=O)[C@@H]5O)CC[C@]4(C)[C@]3([H])CCC1(C9=O)[C@]([C@](C)(CCCC(C)=C)O9)([H])CC2.[Na+]
ORGANISM=Colochirus robustus
DATACOLLECTOR=Roman Popov
96.95994567871094	3561.0
97.21070861816406	85.0
113.02530670166016	254.0
150.96759033203125	1340.0
209.97067260742188	459.0
352.1154479980469	156.0
514.1729736328125	118.0
549.0903930664062	191.0
645.2026977539062	67.0
665.3361206054688	824.0
681.1588134765625	459.0
700.2969970703125	114.0
821.27392578125	1457.0
822.29345703125	308.0
827.386962890625	358.0
833.2762451171875	623.0
951.3191528320312	104.0
959.4196166992188	368.0
965.3726196289062	482.0
967.411865234375	209.0
993.39501953125	1278.0
994.4165649414062	498.0
995.4137573242188	159.0
1007.41357421875	4169.0
1008.417236328125	1485.0
1009.4063110351562	334.0
1010.40087890625	101.0
1021.4343872070312	86.0
1061.465576171875	516.0
1075.493408203125	249.0
1077.438232421875	111.0
1105.480224609375	104.0
1135.495849609375	5435.0
1136.4974365234375	2362.0
1137.49951171875	539.0
1138.5179443359375	104.0
END IONS


BEGIN IONS
PEPMASS=1135.4983
CHARGE=1-
MSLEVEL=2
NAME=Colochiroside A3
FEATURE_ID=87
RTINSECONDS=912.0
SOURCE_INSTRUMENT=LC-ESI-qTof
IONMODE=Negative
SCANS=87
SMILES=C[C@]12C3=CC[C@@]4([H])C(C)(C)[C@@H](O[C@@H]([C@@H]5O[C@@H]([C@@H]6O)O[C@H](CO)[C@@H](O[C@@H]([C@@H]7O)OC[C@@H](O)[C@@H]7O[C@@H]([C@@H]8O)O[C@H](CO)[C@@H](O)[C@@H]8OC)[C@@H]6O)OC[C@@H](OS(=O)([O-])=O)[C@@H]5O)CC[C@]4(C)[C@]3([H])CCC1(C9=O)[C@]([C@](C)(CC/C=C(C)/C)O9)([H])CC2.[Na+]
ORGANISM=Colochirus robustus
DATACOLLECTOR=Roman Popov
96.9599380493164	6621.0
97.24810791015625	116.0
97.3603744506836	80.0
97.54450988769531	71.0
97.95397186279297	101.0
98.8226089477539	156.0
113.020263671875	951.0
122.98063659667969	692.0
150.9695281982422	2390.0
161.0512237548828	244.0
194.9711456298828	596.0
209.99813842773438	741.0
226.98577880859375	404.0
351.11358642578125	261.0
379.1098327636719	41.0
497.2218933105469	231.0
537.254150390625	778.0
549.1199951171875	341.0
645.21875	151.0
665.3319702148438	1496.0
666.3475952148438	459.0
681.1505126953125	863.0
693.3497314453125	158.0
699.3059692382812	456.0
791.3154296875	133.0
821.2738647460938	2266.0
822.2752685546875	523.0
823.2681884765625	123.0
827.3914794921875	649.0
831.351806640625	330.0
833.28076171875	626.0
925.299560546875	58.0
940.3618774414062	78.0
959.4293823242188	610.0
965.333251953125	161.0
967.38232421875	3105.0
968.3805541992188	1154.0
969.3695068359375	198.0
979.3905639648438	140.0
993.3949584960938	206.0
1007.4135131835938	13066.0
1008.4171752929688	4043.0
1009.4163208007812	725.0
1051.3907470703125	143.0
1075.4830322265625	248.0
1105.453857421875	178.0
1119.4935302734375	83.0
1135.4957275390625	9827.0
1136.497314453125	4253.0
1137.4993896484375	961.0
1138.5072021484375	199.0
END IONS


BEGIN IONS
PEPMASS=1193.5031
CHARGE=1-
MSLEVEL=2
NAME=Colochiroside B1
FEATURE_ID=88
RTINSECONDS=486.0
SOURCE_INSTRUMENT=LC-ESI-qTof
IONMODE=Negative
SCANS=88
SMILES=C[C@]12C3=CC[C@@]4([H])C(C)(C)[C@@H](O[C@@H]([C@@H]5O[C@@H]([C@@H]6O)O[C@H](C)[C@@H](O[C@@H]([C@@H]7O)OC[C@@H](O)[C@@H]7O[C@@H]([C@@H]8O)O[C@H](CO)[C@@H](O)[C@@H]8OC)[C@@H]6O)OC[C@@H](OS(=O)([O-])=O)[C@@H]5O)CC[C@]4(C)[C@]3([H])CCC1(C9=O)[C@]([C@](C)(CCC(O)C(C)=C)O9)([H])[C@@H](OC(C)=O)C2.[Na+]
ORGANISM=Colochirus robustus
DATACOLLECTOR=Roman Popov
96.95979309082031	601.0
209.9863739013672	269.0
665.1597290039062	211.0
805.2704467773438	474.0
817.2866821289062	433.0
949.3831787109375	405.0
975.3863525390625	695.0
976.4183349609375	250.0
989.4168701171875	324.0
1003.4174194335938	141.0
1047.3848876953125	201.0
1049.421875	530.0
1059.425537109375	157.0
1075.4813232421875	385.0
1107.4344482421875	256.0
1118.50830078125	89.0
1133.4921875	175.0
1193.501953125	1323.0
1194.5233154296875	500.0
1195.665283203125	143.0
END IONS


BEGIN IONS
PEPMASS=1193.5049
CHARGE=1-
MSLEVEL=2
NAME=Colochiroside B2
FEATURE_ID=89
RTINSECONDS=498.00000000000006
SOURCE_INSTRUMENT=LC-ESI-qTof
IONMODE=Negative
SCANS=89
SMILES=C[C@]12C3=CC[C@@]4([H])C(C)(C)[C@@H](O[C@@H]([C@@H]5O[C@@H]([C@@H]6O)O[C@H](C)[C@@H](O[C@@H]([C@@H]7O)OC[C@@H](O)[C@@H]7O[C@@H]([C@@H]8O)O[C@H](CO)[C@@H](O)[C@@H]8OC)[C@@H]6O)OC[C@@H](OS(=O)([O-])=O)[C@@H]5O)CC[C@]4(C)[C@]3([H])CCC1(C9=O)[C@]([C@](C)(C/C=C/C(C)(O)C)O9)([H])[C@@H](OC(C)=O)C2.[Na+]
ORGANISM=Colochirus robustus
DATACOLLECTOR=Roman Popov
96.9596939086914	3914.0
97.28527069091797	89.0
113.02837371826172	357.0
150.96914672851562	1404.0
194.9993438720703	508.0
226.98519897460938	722.0
351.1097412109375	111.0
485.3299560546875	164.0
533.1170654296875	177.0
621.2964477539062	44.0
665.1590576171875	1028.0
681.1570434570312	170.0
739.341064453125	370.0
805.2785034179688	1616.0
806.2835693359375	479.0
817.2813110351562	981.0
854.3489990234375	67.0
885.3916015625	271.0
933.3297729492188	124.0
937.3759765625	129.0
948.3207397460938	312.0
949.3724365234375	2009.0
950.3759765625	700.0
951.3751831054688	168.0
965.3602905273438	242.0
969.3719482421875	122.0
975.3901977539062	4830.0
976.392578125	1791.0
977.3955078125	451.0
978.3494873046875	74.0
979.3880004882812	93.0
988.4166870117188	105.0
993.3674926757812	530.0
1015.4238891601562	605.0
1017.4447021484375	447.0
1023.4331665039062	55.0
1033.419189453125	63.0
1049.4515380859375	124.0
1059.4244384765625	781.0
1060.43310546875	297.0
1061.4267578125	110.0
1073.428466796875	133.0
1075.45947265625	1014.0
1076.48095703125	445.0
1077.4716796875	112.0
1091.2076416015625	216.0
1101.455322265625	2366.0
1102.45751953125	985.0
1103.4390869140625	1093.0
1104.4422607421875	494.0
1105.477294921875	74.0
1117.4765625	209.0
1119.469482421875	1326.0
1120.4639892578125	656.0
1121.4588623046875	137.0
1133.47509765625	615.0
1134.5023193359375	378.0
1135.487548828125	102.0
1161.4727783203125	1051.0
1162.4803466796875	469.0
1163.4560546875	752.0
1164.458984375	292.0
1165.6136474609375	72.0
1193.5006103515625	8551.0
1194.505615234375	3727.0
1195.5054931640625	733.0
1196.50048828125	172.0
END IONS


BEGIN IONS
PEPMASS=1191.4878
CHARGE=1-
MSLEVEL=2
NAME=Colochiroside B3
FEATURE_ID=90
RTINSECONDS=624.0
SOURCE_INSTRUMENT=LC-ESI-qTof
IONMODE=Negative
SCANS=90
SMILES=C[C@]12C3=CC[C@@]4([H])C(C)(C)[C@@H](O[C@@H]([C@@H]5O[C@@H]([C@@H]6O)O[C@H](C)[C@@H](O[C@@H]([C@@H]7O)OC[C@@H](O)[C@@H]7O[C@@H]([C@@H]8O)O[C@H](CO)[C@@H](O)[C@@H]8OC)[C@@H]6O)OC[C@@H](OS(=O)([O-])=O)[C@@H]5O)CC[C@]4(C)[C@]3([H])CCC1(C9=O)[C@]([C@](C)(CCC(C(C)=C)=O)O9)([H])[C@@H](OC(C)=O)C2.[Na+]
ORGANISM=Colochirus robustus
DATACOLLECTOR=Roman Popov
96.95962524414062	1082.0
150.9632110595703	490.0
215.04847717285156	212.0
533.113037109375	118.0
665.1585693359375	257.0
737.3262329101562	140.0
805.2780151367188	625.0
817.28076171875	535.0
883.3743896484375	70.0
949.3717651367188	1132.0
950.3801879882812	369.0
951.37939453125	130.0
975.4093017578125	440.0
989.4052124023438	476.0
1009.3678588867188	105.0
1015.4584350585938	102.0
1049.4251708984375	1722.0
1050.4290771484375	756.0
1051.4385986328125	222.0
1057.438720703125	124.0
1073.4691162109375	361.0
1107.4219970703125	177.0
1117.45458984375	339.0
1191.485595703125	1483.0
1192.4952392578125	845.0
1193.494384765625	202.0
1195.0238037109375	48.0
END IONS


BEGIN IONS
PEPMASS=606.2165
CHARGE=2-
MSLEVEL=2
NAME=Colochiroside C
FEATURE_ID=91
RTINSECONDS=732.0
SOURCE_INSTRUMENT=LC-ESI-qTof
IONMODE=Negative
SCANS=91
SMILES=C[C@]1(C2)C3=CC[C@@]4([H])C(C)(C)[C@@H](O[C@@H]([C@@H]5O[C@@H]([C@@H]6O)O[C@H](C)[C@@H](O[C@@H]([C@@H]7O)OC[C@@H](O)[C@@H]7O[C@@H]([C@@H]8O)O[C@H](COS(=O)([O-])=O)[C@@H](O)[C@@H]8OC)[C@@H]6O)OC[C@@H](OS(=O)([O-])=O)[C@@H]5O)CC[C@]4(C)[C@]3([H])CCC1(C9=O)[C@]([C@](C)(CCCC(C)=C)O9)([H])C2=O.[Na+].[Na+]
ORGANISM=Colochirus robustus
DATACOLLECTOR=Roman Popov
96.95976257324219	5043.0
97.33212280273438	87.0
97.54277038574219	60.0
98.78628540039062	207.0
122.97339630126953	356.0
150.96925354003906	1574.0
194.99948120117188	531.0
222.9903564453125	1072.0
241.0005340576172	1837.0
255.0188446044922	4745.0
256.0093078613281	343.0
273.0284423828125	1516.0
315.029296875	136.0
372.017822265625	826.0
387.05999755859375	1151.0
403.0569152832031	994.0
405.07452392578125	791.0
445.10302734375	2287.0
447.0860900878906	328.0
473.1055603027344	117.0
482.1319580078125	136.0
489.6299133300781	283.0
517.1224365234375	1585.0
518.1437377929688	312.0
533.117431640625	1948.0
534.1325073242188	417.0
535.1339721679688	179.0
551.1246948242188	227.0
593.1376953125	1195.0
606.2168579101562	6638.0
606.718994140625	4940.0
607.2174682617188	2160.0
607.7200317382812	791.0
608.2188720703125	183.0
608.6751098632812	91.0
609.0612182617188	74.0
619.1593627929688	381.0
647.1542358398438	332.0
679.322998046875	369.0
781.3676147460938	123.0
825.3860473632812	403.0
913.4310913085938	153.0
957.4114990234375	2190.0
958.4143676757812	1104.0
959.4129028320312	484.0
960.4217529296875	122.0
979.3936767578125	89.0
1044.409423828125	114.0
1115.465087890625	568.0
1116.489501953125	411.0
1117.609375	81.0
1118.51318359375	58.0
END IONS


BEGIN IONS
PEPMASS=1179.4888
CHARGE=1-
MSLEVEL=2
NAME=Colochiroside D
FEATURE_ID=92
RTINSECONDS=792.0
SOURCE_INSTRUMENT=LC-ESI-qTof
IONMODE=Negative
SCANS=92
SMILES=C[C@]1(C2)C3=CC[C@@]4([H])C(C)(C)[C@@H](O[C@@H]([C@@H]5O[C@@H]([C@@H]6O)O[C@H](CO)[C@@H](O[C@@H]([C@@H]7O)O[C@H](COS(=O)([O-])=O)[C@@H](O)[C@@H]7O[C@@H]([C@@H]8O)O[C@H](CO)[C@@H](O)[C@@H]8OC)[C@@H]6O)OC[C@@H](O)[C@@H]5O)CC[C@]4(C)[C@]3([H])CCC1(C9=O)[C@]([C@](C)(CCCC(C)=C)O9)([H])C2=O.[Na+]
ORGANISM=Colochirus robustus
DATACOLLECTOR=Roman Popov
96.95960235595703	4611.0
97.30857849121094	84.0
97.51451110839844	59.0
113.02323150634766	939.0
143.035400390625	319.0
162.96400451660156	311.0
194.85130310058594	378.0
222.9923553466797	2914.0
241.00015258789062	1177.0
255.0310516357422	351.0
359.0590515136719	395.0
389.0708923339844	294.0
402.0794677734375	348.0
417.072265625	20914.0
418.0735778808594	1552.0
419.0696105957031	366.0
423.3224792480469	1112.0
435.06842041015625	326.0
491.1062316894531	1247.0
492.1296081542969	267.0
555.3659057617188	320.0
579.123291015625	3965.0
580.1241455078125	573.0
581.129638671875	137.0
711.1617431640625	319.0
729.1936645507812	182.0
931.3452758789062	121.0
1003.4104614257812	615.0
1004.4522094726562	227.0
1015.3927612304688	164.0
1135.5078125	87.0
1179.4849853515625	20312.0
1180.489501953125	9908.0
1181.494384765625	1504.0
1182.494384765625	391.0
END IONS


BEGIN IONS
PEPMASS=1047.4462
CHARGE=1-
MSLEVEL=2
NAME=Colochiroside E
FEATURE_ID=93
RTINSECONDS=750.0
SOURCE_INSTRUMENT=LC-ESI-qTof
IONMODE=Negative
SCANS=93
SMILES=C[C@]12C3=CC[C@@]4([H])C(C)(C)[C@@H](O[C@@H]([C@@H]5O[C@@H]([C@@H]6O)O[C@H](CO)[C@@H](O)[C@@H]6O)OC[C@@H](O[C@@H]([C@@H]7OS(=O)([O-])=O)O[C@H](CO)[C@@H](O)[C@@H]7O)[C@@H]5O)CC[C@]4(C)[C@]3([H])CC[C@]1(C(O8)=O)[C@](C(CCCC(C)=C)(OC(C)=O)C)([H])[C@@H]8C2.[Na+]
ORGANISM=Colochirus robustus
DATACOLLECTOR=Roman Popov
79.96062469482422	589.0
96.95954895019531	6806.0
97.35218811035156	92.0
97.6221923828125	67.0
97.9582748413086	85.0
101.02168273925781	679.0
113.02484893798828	801.0
138.96986389160156	5045.0
150.9689178466797	1610.0
166.96539306640625	1916.0
180.98358154296875	917.0
222.9898681640625	553.0
241.00247192382812	74671.0
242.0046844482422	2328.0
242.99913024902344	905.0
257.00872802734375	326.0
285.0276184082031	618.0
357.0399475097656	466.0
389.03948974609375	766.0
535.099853515625	365.0
675.2161865234375	1531.0
676.2351684570312	261.0
687.2172241210938	168.0
755.2801513671875	242.0
779.2817993164062	170.0
795.3057250976562	888.0
796.3402709960938	304.0
809.3238525390625	114.0
825.3796997070312	505.0
849.2501220703125	211.0
859.3494262695312	388.0
873.3720092773438	226.0
889.3455200195312	116.0
917.3458251953125	3423.0
918.3515014648438	1074.0
919.3480834960938	252.0
927.398193359375	538.0
928.4285888671875	152.0
943.4191284179688	122.0
987.421630859375	2816.0
988.4252319335938	906.0
989.42431640625	180.0
990.5284423828125	70.0
END IONS


BEGIN IONS
PEPMASS=1133.485
CHARGE=1-
MSLEVEL=2
NAME=Neothyonidioside
FEATURE_ID=94
RTINSECONDS=834.0
SOURCE_INSTRUMENT=LC-ESI-qTof
IONMODE=Negative
SCANS=94
SMILES=C[C@]1(C2)C3CC[C@@]4([H])C(C)(C)[C@@H](O[C@@H]([C@@H]5O[C@@H]([C@@H]6O)O[C@H](C)[C@@H](O[C@@H]([C@@H]7O)OC[C@@H](O)[C@@H]7O[C@@H]([C@@H]8O)O[C@H](CO)[C@@H](O)[C@@H]8OC)[C@@H]6O)OC[C@@H](OS(=O)([O-])=O)[C@@H]5O)CC[C@]4(C)C3=CCC1(C9=O)[C@]([C@](C)(CCCC(C)=C)O9)([H])C2=O.[Na+]
ORGANISM=Colochirus robustus
DATACOLLECTOR=Roman Popov
79.95946502685547	763.0
96.9598617553711	17341.0
97.5147705078125	119.0
97.61470031738281	96.0
97.76468658447266	78.0
97.94137573242188	142.0
98.21690368652344	55.0
98.95771789550781	263.0
100.99817657470703	307.0
113.02352905273438	1575.0
122.97527313232422	1910.0
131.0260467529297	477.0
150.9694061279297	7511.0
152.22862243652344	190.0
164.9844970703125	564.0
194.98643493652344	1344.0
209.98193359375	2687.0
211.00015258789062	1353.0
226.985595703125	1418.0
255.01658630371094	221.0
313.2198181152344	293.0
357.050048828125	355.0
423.32684326171875	4334.0
424.3291320800781	1069.0
467.31689453125	398.0
489.0989074707031	200.0
533.1179809570312	646.0
555.3673706054688	949.0
661.2808227539062	256.0
665.1602172851562	2273.0
666.1634521484375	411.0
679.3154296875	3079.0
680.321044921875	1030.0
681.3067626953125	144.0
707.3076782226562	527.0
721.3331909179688	351.0
807.3670654296875	149.0
825.3687133789062	2182.0
826.3908081054688	798.0
827.3771362304688	146.0
853.362060546875	147.0
885.3461303710938	293.0
910.3485107421875	82.0
925.3709106445312	318.0
957.4124755859375	2042.0
958.4202880859375	866.0
959.4138793945312	171.0
969.36376953125	369.0
979.399658203125	362.0
1063.3916015625	83.0
1089.4766845703125	95.0
1133.482421875	37977.0
1134.4884033203125	16391.0
1135.489501953125	3317.0
END IONS


BEGIN IONS
PEPMASS=1177.5131
CHARGE=1-
MSLEVEL=2
NAME=Lefevreoside B
FEATURE_ID=95
RTINSECONDS=870.0
SOURCE_INSTRUMENT=LC-ESI-qTof
IONMODE=Negative
SCANS=95
SMILES=C[C@]12C3=CC[C@@]4([H])C(C)(C)[C@@H](O[C@@H]([C@@H]5O[C@@H]([C@@H]6O)O[C@H](C)[C@@H](O[C@@H]([C@@H]7O)OC[C@@H](O)[C@@H]7O[C@@H]([C@@H]8O)O[C@H](CO)[C@@H](O)[C@@H]8OC)[C@@H]6O)OC[C@@H](OS(=O)([O-])=O)[C@@H]5O)CC[C@]4(C)[C@]3([H])CCC1(C9=O)[C@]([C@](C)(CC/C=C(C)/C)O9)([H])[C@H](OC(C)=O)C2.[Na+]
ORGANISM=Colochirus robustus
DATACOLLECTOR=Roman Popov
79.95806884765625	596.0
96.96144104003906	12572.0
97.37747955322266	169.0
97.4710922241211	127.0
97.63815307617188	102.0
97.96173858642578	99.0
98.26863098144531	58.0
98.95616912841797	164.0
100.66963195800781	243.0
113.02523803710938	1098.0
122.97354888916016	1124.0
131.03512573242188	405.0
150.9694366455078	4691.0
151.97132873535156	215.0
164.9824981689453	295.0
194.9953155517578	2341.0
209.98428344726562	1911.0
211.0048065185547	903.0
226.98565673828125	2775.0
227.98696899414062	94.0
255.0242156982422	183.0
283.21417236328125	121.0
357.0382080078125	328.0
417.21875	110.0
495.1934814453125	235.0
509.3453369140625	101.0
533.1181030273438	569.0
555.2296752929688	144.0
570.6280517578125	85.0
595.261474609375	454.0
629.2064819335938	217.0
641.2536010742188	309.0
665.160400390625	2935.0
666.16357421875	566.0
667.1716918945312	137.0
681.1583862304688	559.0
683.164794921875	105.0
705.3040771484375	160.0
723.3385620117188	1189.0
724.3804931640625	119.0
735.3894653320312	27.0
741.316650390625	385.0
751.3521728515625	259.0
765.350830078125	189.0
773.3170166015625	367.0
789.2487182617188	458.0
791.2616577148438	211.0
796.3519287109375	124.0
805.2801513671875	6205.0
806.2852172851562	1659.0
807.2864379882812	225.0
809.3851318359375	220.0
817.282958984375	4068.0
818.2819213867188	1183.0
819.29052734375	241.0
820.2998046875	64.0
833.325927734375	69.0
851.3825073242188	83.0
869.3949584960938	899.0
870.4205932617188	319.0
871.3441772460938	252.0
873.3563232421875	472.0
886.348388671875	67.0
897.3801879882812	83.0
909.352294921875	163.0
923.3527221679688	217.0
927.3966064453125	168.0
933.34130859375	260.0
937.3488159179688	132.0
941.4280395507812	151.0
949.3743286132812	40731.0
950.3778686523438	12038.0
951.3721923828125	2116.0
961.36376953125	385.0
963.388916015625	485.0
965.3818359375	310.0
966.4085693359375	188.0
975.38720703125	6112.0
976.3945922851562	2106.0
977.3925170898438	1152.0
978.40087890625	407.0
979.3701782226562	151.0
980.3894653320312	85.0
989.4028930664062	6636.0
990.407470703125	2516.0
991.402587890625	630.0
992.3982543945312	210.0
993.3844604492188	730.0
994.3860473632812	289.0
995.4330444335938	72.0
1001.4365844726562	887.0
1002.4422607421875	349.0
1003.4384155273438	225.0
1005.3720703125	269.0
1009.3956298828125	2214.0
1010.395263671875	733.0
1011.4053955078125	213.0
1015.4410400390625	277.0
1021.3882446289062	330.0
1031.4302978515625	216.0
1033.3958740234375	990.0
1034.4326171875	296.0
1035.42431640625	259.0
1037.388427734375	714.0
1038.412109375	258.0
1043.45068359375	1314.0
1044.4617919921875	500.0
1049.427978515625	23065.0
1050.431884765625	8322.0
1051.426025390625	1285.0
1057.45703125	643.0
1058.4801025390625	337.0
1059.47802734375	1750.0
1060.4815673828125	676.0
1061.4803466796875	166.0
1062.4744873046875	70.0
1065.3565673828125	114.0
1073.4927978515625	363.0
1075.487548828125	225.0
1087.4432373046875	719.0
1088.465087890625	387.0
1093.4300537109375	408.0
1101.4522705078125	445.0
1103.472900390625	2791.0
1104.4759521484375	1302.0
1105.4794921875	233.0
1106.4625244140625	129.0
1117.4892578125	2129.0
1118.4935302734375	986.0
1119.4610595703125	334.0
1120.4503173828125	191.0
1147.4630126953125	197.0
1161.4697265625	103.0
1177.5078125	23298.0
1178.511474609375	10805.0
1179.5101318359375	1794.0
END IONS


BEGIN IONS
PEPMASS=1177.513
CHARGE=1-
MSLEVEL=2
NAME=Lefevreoside C
FEATURE_ID=96
RTINSECONDS=852.0
SOURCE_INSTRUMENT=LC-ESI-qTof
IONMODE=Negative
SCANS=96
SMILES=C[C@]12C3=CC[C@@]4([H])C(C)(C)[C@@H](O[C@@H]([C@@H]5O[C@@H]([C@@H]6O)O[C@H](C)[C@@H](O[C@@H]([C@@H]7O)OC[C@@H](O)[C@@H]7O[C@@H]([C@@H]8O)O[C@H](CO)[C@@H](O)[C@@H]8OC)[C@@H]6O)OC[C@@H](OS(=O)([O-])=O)[C@@H]5O)CC[C@]4(C)[C@]3([H])CCC1(C9=O)[C@]([C@](C)(CCCC(C)=C)O9)([H])[C@H](OC(C)=O)C2.[Na+]
ORGANISM=Colochirus robustus
DATACOLLECTOR=Roman Popov
79.9622802734375	428.0
96.95984649658203	12358.0
97.34156799316406	132.0
97.51319885253906	98.0
97.6427993774414	66.0
97.94136810302734	68.0
98.95613098144531	142.0
113.02351379394531	1136.0
122.97525787353516	1018.0
131.02964782714844	331.0
150.96937561035156	3658.0
151.9732208251953	150.0
164.9864959716797	325.0
194.99302673339844	2851.0
209.98419189453125	1545.0
226.98556518554688	3086.0
228.04653930664062	123.0
259.0738220214844	127.0
333.0937194824219	144.0
353.1034851074219	268.0
417.2088928222656	53.0
489.0848693847656	163.0
497.1650085449219	143.0
521.2178955078125	222.0
533.12158203125	437.0
595.2420043945312	253.0
605.3264770507812	276.0
629.2221069335938	216.0
641.197265625	89.0
649.2958374023438	119.0
665.1600952148438	3027.0
666.1674194335938	597.0
667.2571411132812	157.0
681.1539916992188	695.0
683.1851806640625	189.0
705.3416137695312	132.0
723.3382568359375	1055.0
741.29052734375	181.0
751.3518676757812	232.0
765.3548583984375	133.0
789.2484130859375	362.0
791.2613525390625	173.0
799.3206787109375	261.0
805.2798461914062	5757.0
806.2803955078125	1449.0
807.2726440429688	254.0
809.3757934570312	107.0
813.346923828125	86.0
817.278076171875	6774.0
818.2815551757812	1622.0
819.2811889648438	395.0
829.26953125	48.0
857.3005981445312	111.0
869.3945922851562	551.0
873.3653564453125	319.0
883.4140014648438	358.0
897.4129638671875	99.0
911.3263549804688	154.0
923.357177734375	125.0
933.3409423828125	424.0
937.3775024414062	199.0
941.4082641601562	113.0
947.3344116210938	285.0
948.3660888671875	795.0
949.3739624023438	7754.0
950.3726196289062	2216.0
951.376708984375	499.0
952.36669921875	197.0
961.402587890625	271.0
966.32958984375	107.0
969.37841796875	179.0
975.3868408203125	14717.0
976.3941650390625	4880.0
977.3970947265625	1237.0
978.3955688476562	369.0
989.4024658203125	4651.0
990.4071044921875	1398.0
991.4121704101562	926.0
992.4177856445312	324.0
993.3740844726562	439.0
994.3806762695312	192.0
1001.43115234375	786.0
1002.4568481445312	480.0
1003.4229736328125	1113.0
1004.4246215820312	445.0
1005.4117431640625	136.0
1007.37744140625	137.0
1009.3851928710938	352.0
1015.4204711914062	265.0
1019.3782958984375	117.0
1021.3929443359375	110.0
1031.4349365234375	208.0
1033.380126953125	222.0
1035.4085693359375	504.0
1036.43115234375	311.0
1037.41357421875	143.0
1043.4501953125	2411.0
1044.451171875	1015.0
1045.4527587890625	276.0
1047.4111328125	1381.0
1048.4139404296875	631.0
1049.4276123046875	10940.0
1050.4263916015625	3877.0
1051.425537109375	708.0
1057.461669921875	1056.0
1058.4693603515625	496.0
1059.482666015625	9726.0
1060.4862060546875	3373.0
1061.4696044921875	841.0
1062.468994140625	175.0
1063.4326171875	387.0
1064.43798828125	178.0
1073.48193359375	348.0
1075.476806640625	584.0
1076.4930419921875	290.0
1087.4375	676.0
1102.459228515625	435.0
1103.472412109375	2670.0
1104.4755859375	1077.0
1105.4791259765625	301.0
1107.4298095703125	1551.0
1108.429443359375	693.0
1109.434814453125	190.0
1117.4888916015625	1866.0
1118.4930419921875	930.0
1119.460693359375	398.0
1120.444580078125	233.0
1121.4342041015625	140.0
1147.4678955078125	468.0
1161.49072265625	112.0
1177.50732421875	20822.0
1178.510986328125	9226.0
1179.51513671875	1761.0
END IONS


BEGIN IONS
PEPMASS=440.4646
CHARGE=3-
MSLEVEL=2
NAME=Hemoiedemoside B
FEATURE_ID=97
RTINSECONDS=636.0
SOURCE_INSTRUMENT=LC-ESI-qTof
IONMODE=Negative
SCANS=97
SMILES=C[C@]1(C2)C3CC[C@@]4([H])C(C)(C)[C@@H](O[C@@H]([C@@H]5O[C@@H]([C@@H]6O)O[C@H](C)[C@@H](O[C@@H]([C@@H]7O)O[C@H](COS(=O)([O-])=O)[C@@H](O)[C@@H]7O[C@@H]([C@@H]8O)O[C@H](COS(=O)([O-])=O)[C@@H](O)[C@@H]8OC)[C@@H]6O)OC[C@@H](OS(=O)([O-])=O)[C@@H]5O)CC[C@]4(C)C3=CCC1(C9=O)[C@]([C@](C)(CCCC(C)=C)O9)([H])C2=O.[Na+].[Na+].[Na+]
ORGANISM=Colochirus robustus
DATACOLLECTOR=Roman Popov
96.95964050292969	1802.0
143.03546142578125	311.0
194.99041748046875	417.0
222.9947967529297	488.0
240.99533081054688	688.0
248.01959228515625	854.0
257.0140380859375	617.0
277.0282897949219	848.0
313.04010009765625	654.0
321.04718017578125	506.0
351.0384826660156	323.0
371.0393371582031	138.0
387.05950927734375	264.0
399.0647277832031	154.0
417.06597900390625	217.0
440.4659118652344	887.0
457.10418701171875	190.0
516.158935546875	142.0
533.2007446289062	433.0
544.1845703125	518.0
550.2263793945312	127.0
563.1111450195312	248.0
564.2031860351562	298.0
571.2044677734375	138.0
577.2192993164062	139.0
591.2137451171875	576.0
612.2203979492188	250.0
825.3804931640625	433.0
969.420654296875	79.0
END IONS


BEGIN IONS
PEPMASS=1175.4897
CHARGE=1-
MSLEVEL=2
NAME=Typicoside A1
FEATURE_ID=98
RTINSECONDS=822.0
SOURCE_INSTRUMENT=LC-ESI-qTof
IONMODE=Negative
SCANS=98
SMILES=C[C@]12C3=CC[C@@]4([H])C(C)(C)[C@@H](O[C@@H]([C@@H]5O[C@@H]([C@@H]6O)O[C@H](C)[C@@H](O[C@@H]([C@@H]7O)OC[C@@H](O)[C@@H]7O[C@@H]([C@@H]8O)O[C@H](CO)[C@@H](O)[C@@H]8OC)[C@@H]6O)OC[C@@H](OS(=O)([O-])=O)[C@@H]5O)CC[C@]4(C)[C@]3([H])CCC1(C9=O)[C@]([C@](C)(/C=C/C=C(C)/C)O9)([H])[C@@H](OC(C)=O)C2.[Na+]
ORGANISM=Actinocucumis typica
DATACOLLECTOR=Roman Popov
96.95960235595703	1224.0
150.96511840820312	533.0
226.9826202392578	307.0
665.158447265625	241.0
721.3058471679688	136.0
805.27783203125	474.0
817.3031616210938	315.0
881.3787231445312	76.0
949.37158203125	221.0
975.3992309570312	351.0
987.4122314453125	136.0
993.4014892578125	82.0
1013.4092407226562	195.0
1029.4383544921875	248.0
1041.44189453125	284.0
1051.4229736328125	218.0
1055.4656982421875	128.0
1057.4642333984375	899.0
1058.471923828125	382.0
1059.4234619140625	222.0
1071.4967041015625	151.0
1101.44384765625	158.0
1115.500244140625	98.0
1175.487548828125	915.0
1176.5174560546875	458.0
1177.5858154296875	100.0
END IONS


BEGIN IONS
PEPMASS=1177.51
CHARGE=1-
MSLEVEL=2
NAME=Typicoside A2
FEATURE_ID=99
RTINSECONDS=864.0
SOURCE_INSTRUMENT=LC-ESI-qTof
IONMODE=Negative
SCANS=99
SMILES=C[C@]12C3=CC[C@@]4([H])C(C)(C)[C@@H](O[C@@H]([C@@H]5O[C@@H]([C@@H]6O)O[C@H](C)[C@@H](O[C@@H]([C@@H]7O)OC[C@@H](O)[C@@H]7O[C@@H]([C@@H]8O)O[C@H](CO)[C@@H](O)[C@@H]8OC)[C@@H]6O)OC[C@@H](OS(=O)([O-])=O)[C@@H]5O)CC[C@]4(C)[C@]3([H])CCC1(C9=O)[C@]([C@](C)(C(OC(C)=O)C/C=C(C)/C)O9)([H])CC2.[Na+]
ORGANISM=Actinocucumis typica
DATACOLLECTOR=Roman Popov
96.96111297607422	1554.0
150.9669952392578	570.0
209.98814392089844	270.0
665.1499633789062	311.0
723.32763671875	151.0
805.2774047851562	561.0
817.2711181640625	218.0
941.4151611328125	62.0
951.3982543945312	211.0
993.3760986328125	156.0
1001.4431762695312	120.0
1043.40625	176.0
1049.4295654296875	387.0
1059.4796142578125	1337.0
1060.4830322265625	656.0
1061.48193359375	182.0
1103.4691162109375	365.0
1117.485595703125	1593.0
1118.48974609375	792.0
1119.489013671875	193.0
1177.50927734375	1593.0
1178.512939453125	609.0
1179.5115966796875	241.0
END IONS


BEGIN IONS
PEPMASS=1207.5209
CHARGE=1-
MSLEVEL=2
NAME=Typicoside B1
FEATURE_ID=100
RTINSECONDS=834.0
SOURCE_INSTRUMENT=LC-ESI-qTof
IONMODE=Negative
SCANS=100
SMILES=C[C@]12C3=CC[C@@]4([H])C(C)(C)[C@@H](O[C@@H]([C@@H]5O[C@@H]([C@@H]6O)O[C@H](C)[C@@H](O[C@@H]([C@@H]7O)O[C@H](CO)[C@@H](O)[C@@H]7O[C@@H]([C@@H]8O)O[C@H](CO)[C@@H](O)[C@@H]8OC)[C@@H]6O)OC[C@@H](OS(=O)([O-])=O)[C@@H]5O)CC[C@]4(C)[C@]3([H])CCC1(C9=O)[C@]([C@](C)(C(OC(C)=O)C/C=C(C)/C)O9)([H])CC2.[Na+]
ORGANISM=Actinocucumis typica
DATACOLLECTOR=Roman Popov
96.9594955444336	4214.0
97.14169311523438	114.0
97.23831176757812	100.0
97.56592559814453	74.0
113.02983093261719	462.0
150.96884155273438	1510.0
209.98573303222656	505.0
563.12158203125	125.0
605.3087768554688	147.0
663.3163452148438	397.0
695.1665649414062	697.0
723.3441772460938	419.0
751.3621215820312	77.0
809.3773803710938	205.0
835.2904052734375	1517.0
836.2957153320312	475.0
847.2930908203125	454.0
869.4054565429688	269.0
913.4476928710938	99.0
971.43310546875	255.0
981.3954467773438	515.0
1005.3981323242188	111.0
1019.394775390625	160.0
1023.4058227539062	345.0
1031.44140625	375.0
1033.4476318359375	136.0
1045.448974609375	100.0
1073.4573974609375	324.0
1079.431640625	594.0
1087.522216796875	190.0
1089.48828125	4368.0
1090.4954833984375	1626.0
1091.503173828125	327.0
1095.42333984375	182.0
1103.5157470703125	187.0
1133.4781494140625	1035.0
1134.50537109375	462.0
1135.5225830078125	134.0
1147.495849609375	6624.0
1148.497314453125	2718.0
1149.504638671875	647.0
1150.490966796875	127.0
1177.4814453125	98.0
1207.5186767578125	6826.0
1208.5185546875	2880.0
1209.5242919921875	623.0
END IONS


BEGIN IONS
PEPMASS=622.23
CHARGE=2-
MSLEVEL=2
NAME=Typicoside C1
FEATURE_ID=101
RTINSECONDS=534.0
SOURCE_INSTRUMENT=LC-ESI-qTof
IONMODE=Negative
SCANS=101
SMILES=C[C@]12C3=CC[C@@]4([H])C(C)(C)[C@@H](O[C@@H]([C@@H]5O[C@@H]([C@@H]6O)O[C@H](C)[C@@H](O[C@@H]([C@@H]7O)O[C@H](COS(=O)([O-])=O)[C@@H](O)[C@@H]7O[C@@H]([C@@H]8O)O[C@H](CO)[C@@H](O)[C@@H]8OC)[C@@H]6O)OC[C@@H](OS(=O)([O-])=O)[C@@H]5O)CC[C@]4(C)[C@]3([H])CCC1(C9=O)[C@]([C@](C)(C(O)C/C=C(C)/C)O9)([H])CC2.[Na+].[Na+]
ORGANISM=Actinocucumis typica
DATACOLLECTOR=Roman Popov
96.95948028564453	2088.0
113.02308654785156	204.0
150.9707489013672	739.0
194.99229431152344	373.0
222.9849853515625	624.0
241.00228881835938	802.0
357.0397033691406	184.0
387.0619812011719	735.0
417.0717468261719	1347.0
433.0721740722656	317.0
457.1203308105469	2157.0
457.6341552734375	725.0
458.12799072265625	318.0
458.6220703125	144.0
463.1352233886719	404.0
475.1141662597656	830.0
497.1737060546875	346.0
510.1640319824219	121.0
517.1604614257812	162.0
521.1004638671875	150.0
524.1502685546875	125.0
530.1783447265625	1305.0
531.1979370117188	307.0
534.2113647460938	202.0
537.1820068359375	160.0
543.1922607421875	316.0
547.1338500976562	678.0
551.1898803710938	325.0
558.1885986328125	7279.0
558.6891479492188	4105.0
559.1898803710938	1779.0
559.6908569335938	491.0
560.1845703125	157.0
560.7047119140625	84.0
563.1289672851562	854.0
565.1337890625	115.0
581.1136474609375	173.0
584.2538452148438	525.0
587.2109375	380.0
600.2520141601562	200.0
607.1611938476562	129.0
614.2274169921875	136.0
622.2291870117188	7339.0
622.7340087890625	4869.0
623.21533203125	2078.0
623.7362670898438	770.0
624.1864013671875	246.0
624.7670288085938	107.0
625.2254638671875	90.0
649.1644897460938	292.0
677.1598510742188	304.0
681.328857421875	233.0
699.3235473632812	462.0
709.34521484375	263.0
757.3226318359375	106.0
827.3875122070312	1349.0
828.3926391601562	579.0
829.3938598632812	177.0
861.3703002929688	188.0
919.3666381835938	163.0
971.4329833984375	234.0
989.4385375976562	584.0
990.4580688476562	403.0
1019.4198608398438	352.0
1075.47265625	108.0
1147.5224609375	278.0
END IONS


BEGIN IONS
PEPMASS=643.2357
CHARGE=2-
MSLEVEL=2
NAME=Typicoside C2
FEATURE_ID=102
RTINSECONDS=720.0
SOURCE_INSTRUMENT=LC-ESI-qTof
IONMODE=Negative
SCANS=102
SMILES=C[C@]12C3=CC[C@@]4([H])C(C)(C)[C@@H](O[C@@H]([C@@H]5O[C@@H]([C@@H]6O)O[C@H](C)[C@@H](O[C@@H]([C@@H]7O)O[C@H](COS(=O)([O-])=O)[C@@H](O)[C@@H]7O[C@@H]([C@@H]8O)O[C@H](CO)[C@@H](O)[C@@H]8OC)[C@@H]6O)OC[C@@H](OS(=O)([O-])=O)[C@@H]5O)CC[C@]4(C)[C@]3([H])CCC1(C9=O)[C@]([C@](C)(C(OC(C)=O)C/C=C(C)/C)O9)([H])CC2.[Na+].[Na+]
ORGANISM=Actinocucumis typica
DATACOLLECTOR=Roman Popov
79.96054077148438	342.0
96.96101379394531	16182.0
97.4769058227539	105.0
97.67364501953125	77.0
97.96287536621094	185.0
98.29326629638672	56.0
98.95887756347656	673.0
101.02159118652344	351.0
113.02474212646484	1876.0
122.97476196289062	978.0
125.09431457519531	242.0
138.9622802734375	324.0
150.97071838378906	4849.0
151.97650146484375	421.0
164.9878692626953	955.0
176.9866485595703	257.0
194.9966583251953	2884.0
209.98793029785156	1302.0
222.9920196533203	4820.0
224.9981231689453	741.0
226.98941040039062	1023.0
241.00222778320312	4720.0
242.0019989013672	277.0
255.02056884765625	660.0
273.3907470703125	126.0
299.0456237792969	134.0
327.03887939453125	117.0
343.0227966308594	198.0
351.1118469238281	316.0
357.0485534667969	1368.0
359.7627258300781	298.0
371.0569152832031	574.0
373.0692138671875	421.0
379.1079406738281	183.0
387.05877685546875	6580.0
387.562744140625	1801.0
388.05767822265625	926.0
388.55291748046875	180.0
389.07965087890625	185.0
395.0575866699219	708.0
401.0747375488281	1286.0
406.6846008300781	149.0
417.0716247558594	11968.0
418.07293701171875	1190.0
419.07220458984375	566.0
421.0062255859375	86.0
433.06549072265625	1974.0
435.0809326171875	1783.0
436.1267395019531	205.0
447.08135986328125	1027.0
449.1090087890625	595.0
450.1077880859375	235.0
457.1202087402344	19445.0
457.6205139160156	6943.0
458.12109375	2832.0
458.6219482421875	576.0
459.1163024902344	223.0
463.12152099609375	5262.0
463.6217041015625	1927.0
464.12213134765625	864.0
464.61944580078125	280.0
465.137451171875	85.0
468.6622314453125	39.0
475.1140441894531	5995.0
476.1137390136719	1017.0
477.10064697265625	651.0
478.14044189453125	146.0
479.16754150390625	87.0
487.18658447265625	171.0
491.0844421386719	113.0
496.1837158203125	582.0
497.1700439453125	2559.0
498.16796875	388.0
503.1087646484375	621.0
504.15875244140625	107.0
509.1576232910156	454.0
510.1817626953125	379.0
516.1902465820312	390.0
519.0960693359375	370.0
521.1111450195312	586.0
522.1616821289062	451.0
523.166259765625	282.0
525.1856079101562	1670.0
526.19677734375	413.0
527.1616821289062	52.0
529.156005859375	1116.0
529.6760864257812	1341.0
530.174560546875	3210.0
530.67333984375	1464.0
531.1723022460938	686.0
531.6751098632812	199.0
532.1709594726562	104.0
535.1432495117188	393.0
536.1968383789062	267.0
537.185546875	685.0
538.1861572265625	291.0
539.202392578125	159.0
542.1758422851562	1007.0
543.1810913085938	1397.0
543.6969604492188	558.0
544.1798706054688	322.0
545.9992065429688	202.0
547.1337280273438	4695.0
548.1435546875	840.0
548.6617431640625	148.0
549.176513671875	1412.0
549.6841430664062	1072.0
550.1808471679688	639.0
550.6851806640625	250.0
551.1786499023438	3262.0
551.676025390625	1519.0
552.173583984375	507.0
552.6825561523438	223.0
553.1917724609375	82.0
555.186279296875	1452.0
555.7041015625	820.0
556.1885986328125	1171.0
556.6919555664062	680.0
557.184326171875	624.0
557.69189453125	262.0
558.1847534179688	222.0
562.1915283203125	1316.0
562.69384765625	880.0
563.1288452148438	8073.0
564.1307983398438	1162.0
565.1411743164062	583.0
565.682373046875	100.0
566.16748046875	135.0
568.1964721679688	216.0
569.1991577148438	581.0
570.1951904296875	305.0
571.1958618164062	231.0
573.2603149414062	132.0
576.2047119140625	3802.0
576.70947265625	1811.0
577.2068481445312	843.0
577.7081909179688	302.0
579.1908569335938	5408.0
579.693115234375	3130.0
580.1917724609375	1211.0
580.6944580078125	350.0
581.1439819335938	797.0
583.2149047851562	1820.0
584.22314453125	37491.0
584.7236938476562	19667.0
585.2245483398438	7788.0
585.7255859375	2634.0
586.21533203125	654.0
587.191650390625	1285.0
587.6934814453125	644.0
588.1879272460938	245.0
588.6940307617188	129.0
591.2279663085938	2644.0
591.7315673828125	1831.0
592.2276611328125	772.0
592.7239990234375	303.0
593.2128295898438	75.0
598.2011108398438	366.0
599.22216796875	295.0
601.2243041992188	180.0
605.2151489257812	380.0
606.2149658203125	7056.0
606.7171020507812	4392.0
607.219482421875	1639.0
607.7142333984375	463.0
608.2208862304688	200.0
613.2247924804688	68232.0
613.7258911132812	43131.0
614.2272338867188	17741.0
614.724853515625	5199.0
615.22265625	1196.0
621.318603515625	120.0
623.1480712890625	6531.0
624.1506958007812	1055.0
625.1502075195312	379.0
628.232666015625	254.0
635.2408447265625	253.0
643.2335815429688	42024.0
643.7388305664062	29441.0
644.2362060546875	11245.0
644.73779296875	4107.0
645.24365234375	860.0
649.164306640625	2459.0
650.16748046875	617.0
651.1633911132812	287.0
652.1641235351562	112.0
659.2188720703125	828.0
660.2297973632812	234.0
663.3283081054688	713.0
677.15966796875	1993.0
678.1677856445312	578.0
679.164306640625	179.0
681.2832641601562	194.0
691.316650390625	542.0
695.1704711914062	106.0
705.3303833007812	201.0
723.3353881835938	940.0
724.364501953125	381.0
735.3347778320312	210.0
741.3133544921875	352.0
745.2694091796875	210.0
751.36181640625	2143.0
752.363037109375	701.0
753.3605346679688	230.0
765.3780517578125	460.0
779.3737182617188	136.0
791.35595703125	92.0
795.3584594726562	466.0
809.3770751953125	7351.0
810.3801879882812	3114.0
811.3749389648438	952.0
812.374755859375	278.0
817.2793579101562	707.0
828.3924560546875	148.0
837.3790893554688	447.0
851.392578125	243.0
869.395751953125	6820.0
870.4027709960938	2810.0
871.4010009765625	967.0
872.3998413085938	210.0
876.0779418945312	91.0
897.3952026367188	462.0
903.380859375	114.0
911.3894653320312	222.0
913.418701171875	511.0
914.4508666992188	278.0
919.361572265625	383.0
927.4502563476562	165.0
937.4414672851562	175.0
953.4119262695312	965.0
954.4322509765625	596.0
955.4384765625	210.0
957.4182739257812	206.0
971.4277954101562	2435.0
972.4281616210938	1238.0
973.4339599609375	488.0
974.430419921875	101.0
979.3856811523438	82.0
989.433349609375	955.0
990.4578247070312	596.0
991.4430541992188	217.0
995.4386596679688	196.0
999.4622802734375	206.0
1013.4378662109375	1189.0
1014.4445190429688	501.0
1015.466796875	237.0
1031.446044921875	2757.0
1032.451416015625	1521.0
1033.4522705078125	484.0
1034.443359375	120.0
1035.4654541015625	102.0
1057.4625244140625	495.0
1061.4395751953125	163.0
1071.474365234375	1007.0
1072.5093994140625	338.0
1073.513916015625	187.0
1077.4276123046875	156.0
1087.4801025390625	444.0
1096.4222412109375	148.0
1115.4720458984375	214.0
1117.4791259765625	374.0
1118.5150146484375	252.0
1129.484619140625	2036.0
1130.4888916015625	1146.0
1131.48828125	493.0
1132.482666015625	213.0
1147.511474609375	168.0
1165.5406494140625	344.0
1189.5037841796875	1341.0
1190.5125732421875	926.0
1191.5108642578125	305.0
1192.52587890625	113.0
END IONS


BEGIN IONS
PEPMASS=646.2038
CHARGE=2-
MSLEVEL=2
NAME=Fallaxoside C1
FEATURE_ID=103
RTINSECONDS=288.0
SOURCE_INSTRUMENT=LC-ESI-qTof
IONMODE=Negative
SCANS=103
SMILES=C[C@]([C@]1(C)CC2=O)(CC[C@]1([H])C(C)=O)C3=C2[C@]4(C)[C@](CC3=O)([H])C(C)(C)[C@@H](O[C@@H]([C@@H]5O[C@@H]([C@@H]6O[C@@H]([C@@H]7O)OC[C@@H](O)[C@@H]7O)O[C@H](C)[C@@H](O[C@@H]([C@@H]8O)O[C@H](COS(=O)([O-])=O)[C@@H](O)[C@@H]8O[C@@H]([C@@H]9O)O[C@H](CO)[C@@H](O)[C@@H]9OC)[C@@H]6O)OC[C@@H](OS(=O)([O-])=O)[C@@H]5O)CC4.[Na+].[Na+]
ORGANISM=Cucumaria fallax
DATACOLLECTOR=Roman Popov
96.95942687988281	2674.0
97.31932067871094	57.0
113.02975463867188	324.0
150.97067260742188	993.0
194.98777770996094	279.0
222.98487854003906	441.0
242.00685119628906	329.0
355.1841735839844	128.0
386.23504638671875	146.0
417.06829833984375	1804.0
422.1549987792969	190.0
453.0837707519531	1054.0
461.0894470214844	127.0
475.1104736328125	1493.0
477.0867004394531	214.0
489.1037292480469	228.0
503.1830749511719	365.0
523.1480712890625	366.0
547.133544921875	5187.0
548.135986328125	815.0
549.1393432617188	384.0
558.1771240234375	293.0
563.1399536132812	323.0
565.182373046875	212.0
580.1878051757812	766.0
582.173095703125	284.0
589.1848754882812	164.0
591.21630859375	271.0
596.1575927734375	1324.0
596.6748657226562	503.0
597.2194213867188	330.0
598.2473754882812	193.0
603.1829833984375	180.0
617.2000732421875	536.0
625.2330322265625	268.0
631.1796264648438	4169.0
631.68408203125	2688.0
632.1847534179688	1256.0
632.6856079101562	296.0
633.1826782226562	139.0
638.6714477539062	61.0
646.2034301757812	13516.0
646.705810546875	9672.0
647.204345703125	4243.0
647.7070922851562	1461.0
648.1979370117188	453.0
648.6890258789062	180.0
649.1842651367188	107.0
650.3245239257812	83.0
651.1309814453125	79.0
695.1702880859375	663.0
743.294189453125	266.0
755.1923217773438	1033.0
781.2103271484375	325.0
809.2059936523438	341.0
845.3014526367188	348.0
875.3386840820312	2645.0
876.3397216796875	1250.0
877.336669921875	436.0
878.334228515625	80.0
903.3140869140625	93.0
905.3580322265625	173.0
1019.3941040039062	350.0
1037.4141845703125	465.0
1063.3970947265625	102.0
1123.4259033203125	106.0
1165.373046875	209.0
1195.436767578125	472.0
1196.4644775390625	328.0
1197.459716796875	161.0
END IONS


BEGIN IONS
PEPMASS=639.2141
CHARGE=2-
MSLEVEL=2
NAME=Fallaxoside C2
FEATURE_ID=104
RTINSECONDS=312.0
SOURCE_INSTRUMENT=LC-ESI-qTof
IONMODE=Negative
SCANS=104
SMILES=O[C@H]([C@@H](CO)O[C@@H](O[C@H]1[C@H](O)[C@@H](COS(=O)([O-])=O)O[C@@H](O[C@H]([C@@H](C)O[C@@H](O[C@H]2[C@H](O[C@H]3CC[C@@]4(C)[C@](CC(C5=C4CC[C@@]6(C)[C@@]5(C)CC[C@]6([H])C(C)=O)=O)([H])C3(C)C)OC[C@@H](OS(=O)([O-])=O)[C@@H]2O)[C@@H]7O[C@@H]([C@@H]8O)OC[C@@H](O)[C@@H]8O)[C@@H]7O)[C@@H]1O)[C@@H]9O)[C@@H]9OC.[Na+].[Na+]
ORGANISM=Cucumaria fallax
DATACOLLECTOR=Roman Popov
79.95907592773438	436.0
96.96094512939453	14979.0
97.2662582397461	230.0
97.45498657226562	128.0
97.57674407958984	110.0
97.81578826904297	85.0
97.96906280517578	104.0
98.96037292480469	634.0
101.01992797851562	313.0
113.024658203125	1361.0
122.97467041015625	1348.0
125.06417083740234	212.0
138.96217346191406	345.0
150.97061157226562	6074.0
151.97250366210938	383.0
152.97378540039062	162.0
164.97760009765625	665.0
168.98301696777344	308.0
194.9921112060547	1117.0
209.9832000732422	1866.0
211.0014190673828	890.0
222.99185180664062	2536.0
226.9821014404297	1007.0
241.00205993652344	1870.0
255.0178680419922	414.0
291.1143493652344	109.0
315.09539794921875	98.0
338.1190185546875	168.0
359.04925537109375	302.0
364.6539001464844	139.0
371.25152587890625	1200.0
372.27252197265625	278.0
387.0647277832031	551.0
401.0776062011719	520.0
417.0713195800781	11615.0
418.07586669921875	1392.0
419.06866455078125	654.0
430.1819152832031	279.0
435.08062744140625	807.0
439.09906005859375	311.0
447.0810241699219	682.0
453.0802001953125	5851.0
453.5816650390625	1685.0
454.0834045410156	999.0
454.58203125	193.0
455.1416320800781	63.0
461.0790710449219	231.0
475.11370849609375	7894.0
476.1168212890625	1145.0
477.1003112792969	929.0
478.0986328125	203.0
489.0965270996094	1027.0
490.10382080078125	205.0
503.1296691894531	442.0
508.1448059082031	51.0
521.107177734375	533.0
523.1442260742188	607.0
523.7337036132812	281.0
530.6583862304688	86.0
533.224853515625	103.0
535.1355590820312	232.0
542.190185546875	398.0
547.13330078125	33319.0
548.1357421875	5659.0
549.1353759765625	1740.0
550.1396484375	336.0
551.17822265625	2014.0
551.6830444335938	910.0
552.1806640625	551.0
552.7007446289062	158.0
553.2211303710938	119.0
558.1806030273438	251.0
563.1284790039062	2082.0
564.1304321289062	519.0
565.1520385742188	174.0
573.1956176757812	5598.0
573.6952514648438	2657.0
574.195068359375	1255.0
574.6951904296875	375.0
575.161376953125	100.0
576.1549682617188	80.0
579.1219482421875	668.0
581.1473999023438	195.0
583.2564697265625	2724.0
584.2647094726562	855.0
585.2623291015625	228.0
589.1693115234375	7434.0
589.6719970703125	3455.0
590.1749267578125	1519.0
590.67041015625	461.0
591.169921875	173.0
594.1983642578125	465.0
595.173583984375	544.0
596.1804809570312	2533.0
596.6823120117188	1854.0
597.1766357421875	740.0
597.6788940429688	327.0
598.1852416992188	128.0
603.2098999023438	78.0
610.198486328125	519.0
611.253173828125	1334.0
612.2579345703125	508.0
613.2634887695312	160.0
623.1515502929688	974.0
624.1897583007812	6962.0
624.69140625	3621.0
625.1932373046875	1850.0
625.6952514648438	616.0
626.1935424804688	189.0
627.2025756835938	59.0
631.215087890625	333.0
633.1426391601562	219.0
639.2145385742188	98449.0
639.7182006835938	60004.0
640.218017578125	25362.0
640.718017578125	7223.0
641.21826171875	1905.0
649.1598510742188	209.0
651.1588745117188	254.0
667.1682739257812	155.0
677.163330078125	391.0
695.1699829101562	3897.0
696.1746826171875	809.0
697.1718139648438	450.0
698.1780395507812	91.0
711.1559448242188	300.0
713.1807250976562	685.0
729.3157958984375	2445.0
730.3192749023438	1035.0
731.3192138671875	319.0
755.1919555664062	4840.0
756.1957397460938	1221.0
757.2088623046875	490.0
758.2139282226562	98.0
761.2723999023438	382.0
775.2966918945312	172.0
781.2055053710938	1658.0
782.2175903320312	448.0
783.2081298828125	277.0
809.2011108398438	2351.0
810.2041015625	589.0
811.2032470703125	261.0
827.232177734375	142.0
831.315185546875	623.0
843.3490600585938	350.0
861.3555297851562	24106.0
862.3624877929688	8877.0
863.3607788085938	2468.0
864.359619140625	657.0
873.3565063476562	289.0
889.3487548828125	683.0
891.367431640625	511.0
892.3728637695312	234.0
902.3590087890625	154.0
915.3729248046875	91.0
923.3191528320312	97.0
945.3897094726562	165.0
975.3427124023438	111.0
987.4100341796875	185.0
1005.4019775390625	2512.0
1006.4046630859375	1110.0
1007.4027709960938	516.0
1008.4064331054688	100.0
1023.4097290039062	3194.0
1024.4112548828125	1613.0
1025.4132080078125	619.0
1026.4105224609375	128.0
1049.422607421875	461.0
1067.47265625	163.0
1081.40478515625	173.0
1109.4400634765625	703.0
1110.4669189453125	451.0
1111.489013671875	169.0
1151.4388427734375	246.0
1181.464599609375	3483.0
1182.469970703125	2075.0
1183.4703369140625	807.0
1184.48193359375	226.0
1185.450439453125	62.0
1197.4810791015625	98.0
END IONS


BEGIN IONS
PEPMASS=452.4583
CHARGE=3-
MSLEVEL=2
NAME=Fallaxoside D2
FEATURE_ID=105
RTINSECONDS=282.0
SOURCE_INSTRUMENT=LC-ESI-qTof
IONMODE=Negative
SCANS=105
SMILES=O[C@H]([C@@H](COS(=O)([O-])=O)O[C@@H](O[C@H]1[C@H](O)[C@@H](COS(=O)([O-])=O)O[C@@H](O[C@H]([C@@H](C)O[C@@H](O[C@H]2[C@H](O[C@H]3CC[C@@]4(C)[C@](CC(C5=C4CC[C@@]6(C)[C@@]5(C)CC[C@]6([H])C(C)=O)=O)([H])C3(C)C)OC[C@@H](OS(=O)([O-])=O)[C@@H]2O)[C@@H]7O[C@@H]([C@@H]8O)OC[C@@H](O)[C@@H]8O)[C@@H]7O)[C@@H]1O)[C@@H]9O)[C@@H]9OC.[Na+].[Na+].[Na+]
ORGANISM=Cucumaria fallax
DATACOLLECTOR=Roman Popov
96.95938110351562	1994.0
150.9608917236328	464.0
194.99871826171875	406.0
222.99420166015625	314.0
248.011474609375	1583.0
255.0153350830078	820.0
277.0328063964844	2966.0
277.5408020019531	581.0
278.0361022949219	343.0
313.0420837402344	4011.0
313.5456848144531	994.0
314.0440979003906	556.0
314.7868347167969	174.0
321.0350036621094	486.0
328.3806457519531	501.0
351.04345703125	131.0
371.07794189453125	200.0
375.07135009765625	151.0
387.0647277832031	524.0
399.0478820800781	258.0
408.4521484375	334.0
417.0713195800781	866.0
419.0977783203125	1119.0
419.7711181640625	362.0
423.77044677734375	397.0
429.064697265625	118.0
442.4407958984375	758.0
443.1292724609375	70.0
444.07476806640625	198.0
452.4613342285156	2453.0
453.1306457519531	855.0
453.47393798828125	344.0
453.80047607421875	182.0
457.1097412109375	137.0
489.07904052734375	123.0
529.130126953125	333.0
551.1856079101562	661.0
563.1546630859375	131.0
573.2144775390625	171.0
583.2603149414062	291.0
594.6145629882812	54.0
611.2609252929688	132.0
630.2107543945312	341.0
631.215087890625	390.0
729.3242797851562	171.0
861.360107421875	537.0
1005.4420776367188	81.0
END IONS


BEGIN IONS
PEPMASS=485.8241
CHARGE=3-
MSLEVEL=2
NAME=Fallaxoside D6
FEATURE_ID=106
RTINSECONDS=414.0
SOURCE_INSTRUMENT=LC-ESI-qTof
IONMODE=Negative
SCANS=106
SMILES=O[C@H]([C@@H](COS(=O)([O-])=O)O[C@@H](O[C@H]1[C@H](O)[C@@H](COS(=O)([O-])=O)O[C@@H](O[C@H]([C@@H](C)O[C@@H](O[C@H]2[C@H](O[C@H]3CC[C@@]4(C)[C@](CC=C5[C@@]4([H])CC[C@@]6(C)[C@@]5(C)CC[C@]6([H])[C@](C)(C(/C=C/C(C)(O)C)=O)O)([H])C3(C)C)OC[C@@H](OS(=O)([O-])=O)[C@@H]2O)[C@@H]7O[C@@H]([C@@H]8O)OC[C@@H](O)[C@@H]8O)[C@@H]7O)[C@@H]1O)[C@@H]9O)[C@@H]9OC.[Na+].[Na+].[Na+]
ORGANISM=Cucumaria fallax
DATACOLLECTOR=Roman Popov
96.96134185791016	1127.0
150.96151733398438	225.0
194.9951171875	351.0
223.39657592773438	244.0
248.00999450683594	2101.0
255.01890563964844	538.0
257.01947021484375	424.0
277.033935546875	1028.0
313.0433654785156	4664.0
313.5441589355469	887.0
314.0397644042969	662.0
314.76007080078125	53.0
321.0108337402344	587.0
328.3791198730469	1028.0
333.7168884277344	270.0
351.06268310546875	154.0
370.38861083984375	143.0
375.0790100097656	5488.0
375.4127502441406	2491.0
375.7466735839844	1471.0
376.07763671875	444.0
376.4149169921875	163.0
376.8474426269531	55.0
379.07537841796875	1330.0
379.7588806152344	450.0
380.1378479003906	41.0
384.4460754394531	478.0
387.0600891113281	1045.0
387.7445373535156	183.0
396.0743408203125	146.0
399.0589904785156	253.0
405.77801513671875	395.0
410.43365478515625	156.0
414.4527282714844	543.0
415.12554931640625	487.0
417.0730285644531	944.0
418.43316650390625	284.0
419.2645568847656	1170.0
419.7825622558594	1427.0
420.1226806640625	591.0
420.4532165527344	337.0
420.79034423828125	186.0
423.4273376464844	730.0
424.4557800292969	794.0
428.45440673828125	20783.0
428.7882080078125	12121.0
429.1221008300781	6312.0
429.452880859375	2631.0
429.7837829589844	684.0
430.0853271484375	407.0
430.44598388671875	187.0
430.6001281738281	171.0
430.85601806640625	124.0
431.0660095214844	116.0
433.12945556640625	559.0
435.1087951660156	235.0
437.7901916503906	161.0
442.13677978515625	194.0
443.131103515625	1038.0
444.0799255371094	429.0
444.66302490234375	137.0
447.8017272949219	812.0
448.38726806640625	477.0
452.1404724121094	184.0
460.59912109375	825.0
461.315185546875	237.0
466.8006896972656	406.0
475.8291015625	139.0
478.1455078125	125.0
485.821533203125	2783.0
486.1595458984375	5659.0
486.4941711425781	2959.0
486.8289489746094	1965.0
487.1603088378906	804.0
487.49530029296875	225.0
487.81292724609375	137.0
488.17608642578125	83.0
488.5358581542969	54.0
514.1326904296875	390.0
515.1761474609375	510.0
516.1668701171875	213.0
522.6331176757812	108.0
529.128662109375	126.0
547.1170654296875	226.0
558.631103515625	216.0
573.1184692382812	88.0
581.1764526367188	87.0
589.6859130859375	96.0
594.2161865234375	924.0
595.2222900390625	230.0
595.712158203125	252.0
601.7147827148438	338.0
603.2123413085938	285.0
616.1935424804688	92.0
629.2018432617188	178.0
632.258544921875	212.0
644.2584228515625	121.0
657.3069458007812	102.0
680.794677734375	486.0
684.3585815429688	137.0
789.3367309570312	555.0
962.4363403320312	273.0
1168.509033203125	41.0
END IONS


BEGIN IONS
PEPMASS=453.1328
CHARGE=3-
MSLEVEL=2
NAME=Fallaxoside D7
FEATURE_ID=107
RTINSECONDS=276.0
SOURCE_INSTRUMENT=LC-ESI-qTof
IONMODE=Negative
SCANS=107
SMILES=O[C@H]([C@@H](COS(=O)([O-])=O)O[C@@H](O[C@H]1[C@H](O)[C@@H](COS(=O)([O-])=O)O[C@@H](O[C@H]([C@@H](C)O[C@@H](O[C@H]2[C@H](O[C@H]3CC[C@@]4(C)[C@](C[C@H](O)[C@]5([H])C4=CC[C@@]6(C)[C@@]5(C)CC[C@]6([H])C(C)=O)([H])C3(C)C)OC[C@@H](OS(=O)([O-])=O)[C@@H]2O)[C@@H]7O[C@@H]([C@@H]8O)OC[C@@H](O)[C@@H]8O)[C@@H]7O)[C@@H]1O)[C@@H]9O)[C@@H]9OC.[Na+].[Na+].[Na+]
ORGANISM=Cucumaria fallax
DATACOLLECTOR=Roman Popov
96.96127319335938	2817.0
97.33052062988281	64.0
150.9672393798828	642.0
194.9993896484375	319.0
223.00205993652344	538.0
240.9979705810547	1307.0
248.00982666015625	2282.0
248.5278778076172	230.0
255.01873779296875	993.0
257.01422119140625	630.0
273.0282897949219	930.0
277.0311279296875	3675.0
277.5312194824219	1029.0
278.0291442871094	394.0
299.043701171875	165.0
313.04315185546875	6873.0
313.5439758300781	1455.0
314.03955078125	789.0
314.52716064453125	167.0
315.0431823730469	243.0
321.0445861816406	727.0
328.5479431152344	432.0
351.044677734375	292.0
371.0670471191406	462.0
387.0660400390625	961.0
399.0587158203125	470.0
409.131103515625	815.0
417.07275390625	1206.0
430.0784912109375	248.0
444.08294677734375	261.0
447.4602966308594	193.0
453.1322021484375	7386.0
453.46875	3824.0
453.7986755371094	2291.0
454.1354675292969	946.0
454.4723815917969	437.0
454.8127746582031	133.0
455.15667724609375	83.0
457.1011657714844	186.0
475.11187744140625	133.0
486.6681823730469	165.0
529.1246948242188	344.0
545.1256713867188	220.0
552.18994140625	1076.0
553.2081298828125	354.0
565.1915283203125	115.0
574.2084350585938	109.0
585.283447265625	322.0
595.221923828125	212.0
613.28125	145.0
631.22119140625	1000.0
633.1964721679688	104.0
695.1431274414062	133.0
731.3345336914062	382.0
863.3729858398438	1094.0
864.3858032226562	519.0
865.40380859375	204.0
1007.4212646484375	242.0
END IONS


BEGIN IONS
PEPMASS=1177.51
CHARGE=1-
MSLEVEL=2
NAME=Violaceuside A
FEATURE_ID=108
RTINSECONDS=876.0
SOURCE_INSTRUMENT=LC-ESI-qTof
IONMODE=Negative
SCANS=108
SMILES=C[C@]12C3=CC[C@@]4([H])C(C)(C)[C@@H](O[C@@H]([C@@H]5O[C@@H]([C@@H]6O)O[C@H](C)[C@@H](O[C@@H]([C@@H]7O)OC[C@@H](O)[C@@H]7O[C@@H]([C@@H]8O)O[C@H](CO)[C@@H](O)[C@@H]8OC)[C@@H]6O)OC[C@@H](OS(=O)([O-])=O)[C@@H]5O)CC[C@]4(C)[C@]3([H])CCC1(C9=O)[C@]([C@](C)(CC/C=C(C)/C)O9)([H])[C@@H](OC(C)=O)C2.[Na+]
ORGANISM=Pseudocolochirus violaceus
DATACOLLECTOR=Roman Popov
96.95928955078125	842.0
150.96658325195312	449.0
210.99203491210938	194.0
665.160400390625	312.0
805.2797241210938	423.0
817.2960205078125	341.0
949.3734130859375	1485.0
950.376953125	682.0
951.3663940429688	183.0
975.38623046875	334.0
989.4216918945312	359.0
1009.4095458984375	232.0
1049.421630859375	996.0
1050.4459228515625	481.0
1051.4605712890625	118.0
1059.533203125	130.0
1103.4765625	284.0
1117.471923828125	199.0
1177.5059814453125	1033.0
1178.5260009765625	551.0
END IONS


BEGIN IONS
PEPMASS=1133.4825
CHARGE=1-
MSLEVEL=2
NAME=Violaceusoside C
FEATURE_ID=109
RTINSECONDS=858.0
SOURCE_INSTRUMENT=LC-ESI-qTof
IONMODE=Negative
SCANS=109
SMILES=C[C@]1(C2)C3=CC[C@@]4([H])C(C)(C)[C@@H](O[C@@H]([C@@H]5O[C@@H]([C@@H]6O)O[C@H](C)[C@@H](O[C@@H]([C@@H]7O)OC[C@@H](O)[C@@H]7O[C@@H]([C@@H]8O)O[C@H](CO)[C@@H](O)[C@@H]8OC)[C@@H]6O)OC[C@@H](OS(=O)([O-])=O)[C@@H]5O)CC[C@]4(C)[C@]3([H])CCC1(C9=O)[C@]([C@](C)(CC/C=C(C)/C)O9)([H])C2=O.[Na+]
ORGANISM=Pseudocolochirus violaceus
DATACOLLECTOR=Roman Popov
96.9592514038086	954.0
209.98291015625	335.0
423.3306884765625	98.0
665.1519775390625	156.0
805.2928466796875	328.0
818.3082275390625	85.0
884.3108520507812	80.0
964.3739013671875	130.0
978.4044189453125	349.0
992.3818359375	120.0
1006.38818359375	262.0
1134.486572265625	597.0
1135.5196533203125	308.0
1136.5159912109375	103.0
END IONS


BEGIN IONS
PEPMASS=643.2335
CHARGE=2-
MSLEVEL=2
NAME=Violaceusoside D
FEATURE_ID=110
RTINSECONDS=744.0
SOURCE_INSTRUMENT=LC-ESI-qTof
IONMODE=Negative
SCANS=110
SMILES=C[C@]12C3=CC[C@@]4([H])C(C)(C)[C@@H](O[C@@H]([C@@H]5O[C@@H]([C@@H]6O)O[C@H](C)[C@@H](O[C@@H]([C@@H]7O)O[C@H](COS(=O)([O-])=O)[C@@H](O)[C@@H]7O[C@@H]([C@@H]8O)O[C@H](CO)[C@@H](O)[C@@H]8OC)[C@@H]6O)OC[C@@H](OS(=O)([O-])=O)[C@@H]5O)CC[C@]4(C)[C@]3([H])CCC1(C9=O)[C@]([C@](C)(CC/C=C(C)/C)O9)([H])[C@@H](OC(C)=O)C2.[Na+].[Na+]
ORGANISM=Pseudocolochirus violaceus
DATACOLLECTOR=Roman Popov
96.96075439453125	2867.0
97.29102325439453	85.0
113.03116607666016	331.0
150.97032165527344	952.0
166.99746704101562	182.0
194.9939422607422	809.0
222.98670959472656	945.0
226.98167419433594	654.0
241.00650024414062	966.0
357.0416564941406	254.0
387.0639953613281	1459.0
395.0596618652344	662.0
401.0641784667969	377.0
417.0705261230469	2040.0
418.0976867675781	321.0
433.0577697753906	488.0
435.0830993652344	430.0
449.0977783203125	340.0
457.1190185546875	3641.0
457.62945556640625	1277.0
458.1199035644531	685.0
458.62750244140625	142.0
463.12030029296875	3968.0
463.6204528808594	1539.0
464.12091064453125	699.0
464.6250305175781	212.0
475.11279296875	1302.0
477.12701416015625	96.0
490.6488952636719	114.0
497.16522216796875	541.0
503.0968017578125	183.0
509.1741027832031	184.0
516.174560546875	136.0
521.1386108398438	224.0
523.172119140625	207.0
529.16552734375	14780.0
529.6674194335938	7141.0
530.1695556640625	3535.0
530.6719360351562	806.0
530.9268188476562	205.0
531.174560546875	182.0
531.6737670898438	142.0
532.1731567382812	101.0
535.1710815429688	301.0
536.1734619140625	382.0
537.1621704101562	178.0
538.1590576171875	108.0
542.1743774414062	4892.0
542.675048828125	2483.0
543.1759643554688	1403.0
543.6734008789062	538.0
544.178466796875	283.0
544.6726684570312	126.0
547.1322631835938	1053.0
548.1680297851562	228.0
549.1824951171875	4417.0
549.6826782226562	2312.0
550.18310546875	1268.0
550.6799926757812	426.0
551.166015625	704.0
551.674560546875	308.0
552.1758422851562	197.0
556.1685180664062	287.0
557.1716918945312	347.0
559.1882934570312	446.0
563.131103515625	1356.0
564.1368408203125	312.0
565.1509399414062	200.0
571.186767578125	593.0
573.1869506835938	368.0
576.2183837890625	1160.0
579.193115234375	6673.0
579.6953735351562	3491.0
580.1940307617188	1699.0
580.6967163085938	485.0
581.1653442382812	253.0
581.7446899414062	74.0
582.1641235351562	82.0
583.224853515625	591.0
584.2215576171875	910.0
584.72216796875	606.0
585.2306518554688	256.0
585.7354736328125	137.0
591.2302856445312	750.0
598.1956787109375	971.0
598.7215576171875	516.0
601.199462890625	190.0
605.2135620117188	416.0
606.20947265625	1168.0
606.7310791015625	853.0
607.2334594726562	260.0
613.22314453125	2621.0
613.7321166992188	1646.0
614.2256469726562	889.0
614.7232666015625	243.0
615.2171630859375	131.0
623.1464233398438	1127.0
628.2152099609375	180.0
641.2650756835938	377.0
643.2359008789062	7381.0
643.7371215820312	4911.0
644.2344970703125	1972.0
644.736083984375	770.0
645.2379150390625	246.0
646.0009765625	67.0
649.16259765625	534.0
667.2772216796875	165.0
677.1578979492188	469.0
681.3062133789062	167.0
701.2958984375	107.0
723.354736328125	272.0
741.3157348632812	360.0
751.3555297851562	188.0
765.38916015625	168.0
803.3020629882812	273.0
809.3839111328125	256.0
817.2997436523438	167.0
829.2958374023438	134.0
843.370361328125	125.0
869.3934936523438	1099.0
870.4237670898438	567.0
871.4127197265625	259.0
903.3594360351562	202.0
927.433349609375	67.0
961.3765869140625	298.0
972.39599609375	121.0
989.4506225585938	298.0
1001.4094848632812	113.0
1013.455322265625	224.0
1031.4737548828125	472.0
1033.485107421875	148.0
1061.4420166015625	203.0
1087.498046875	119.0
1117.4814453125	99.0
1147.5244140625	238.0
1189.51708984375	358.0
END IONS


BEGIN IONS
PEPMASS=606.2164
CHARGE=2-
MSLEVEL=2
NAME=Violaceusoside E
FEATURE_ID=111
RTINSECONDS=750.0
SOURCE_INSTRUMENT=LC-ESI-qTof
IONMODE=Negative
SCANS=111
SMILES=C[C@]1(C2)C3=CC[C@@]4([H])C(C)(C)[C@@H](O[C@@H]([C@@H]5O[C@@H]([C@@H]6O)O[C@H](C)[C@@H](O[C@@H]([C@@H]7O)OC[C@@H](O)[C@@H]7O[C@@H]([C@@H]8O)O[C@H](CO)[C@@H](O)[C@@H]8OC)[C@@H]6OS(=O)([O-])=O)OC[C@@H](OS(=O)([O-])=O)[C@@H]5O)CC[C@]4(C)[C@]3([H])CCC1(C9=O)[C@]([C@](C)(CCCC(C)=C)O9)([H])C2=O.[Na+].[Na+]
ORGANISM=Pseudocolochirus violaceus
DATACOLLECTOR=Roman Popov
81.03536224365234	307.0
96.96076202392578	5898.0
97.31753540039062	104.0
97.4532470703125	88.0
97.88440704345703	81.0
98.9586181640625	252.0
113.02276611328125	829.0
122.97795104980469	566.0
150.97032165527344	1544.0
164.98135375976562	368.0
179.00013732910156	415.0
194.99395751953125	1503.0
209.00132751464844	1078.0
210.99185180664062	975.0
217.99911499023438	540.0
226.9792938232422	449.0
255.0173797607422	390.0
288.0608215332031	807.0
321.1250305175781	120.0
339.0404052734375	502.0
351.1168518066406	302.0
357.06854248046875	236.0
361.64105224609375	78.0
367.1112976074219	267.0
372.0553283691406	1526.0
372.5677185058594	446.0
373.05908203125	278.0
374.1222839355469	605.0
379.62725830078125	377.0
381.11932373046875	362.0
388.1251525878906	616.0
392.6129455566406	51.0
401.1433410644531	130.0
407.1458740234375	129.0
415.1552734375	106.0
423.3272399902344	102.0
434.10113525390625	162.0
442.11419677734375	2886.0
442.63616943359375	754.0
443.14178466796875	690.0
443.6576843261719	339.0
444.1539001464844	225.0
445.1138000488281	142.0
448.11688232421875	962.0
452.1579284667969	2797.0
452.6689758300781	1573.0
453.16009521484375	470.0
453.66162109375	170.0
455.1239318847656	69.0
461.1562805175781	152.0
468.1546936035156	137.0
474.13482666015625	335.0
479.14898681640625	338.0
481.1474609375	449.0
489.09210205078125	262.0
495.179443359375	100.0
497.1758117675781	258.0
505.0877380371094	98.0
508.17236328125	309.0
514.1654663085938	223.0
517.1194458007812	836.0
518.1983642578125	329.0
521.1675415039062	1463.0
521.6800537109375	981.0
522.1675415039062	914.0
522.6661376953125	394.0
523.1866455078125	225.0
528.17333984375	2991.0
528.6820678710938	1788.0
529.1764526367188	738.0
529.6710815429688	294.0
530.1804809570312	114.0
533.1180419921875	534.0
535.1710815429688	1512.0
535.6758422851562	1015.0
536.1735229492188	447.0
536.68603515625	216.0
537.2171020507812	204.0
538.2177734375	126.0
542.1744384765625	2415.0
542.6824340820312	1314.0
543.1759643554688	654.0
543.6734008789062	220.0
544.2079467773438	118.0
551.2217407226562	245.0
555.19970703125	612.0
555.8256225585938	416.0
562.21630859375	263.0
[truncated: 173,887 more chars]
