# Supplementary material for: A Mass Spectrometry Database for Sea Cucumber Triterpene Glycosides
Source: Metabolites. 2023 Jun 23;13(7):783. doi: 10.3390/metabo13070783 (PMC10384350; doi:10.3390/metabo13070783)
Supplement: Supplementary file 1 [file metabolites-13-00783-s001.zip › Spectral library.mlb/GlycBD.mlbRO]

32 31 21 8


0 Substance.dbu 53 8192 13 7

  1 Substance.inu 4 0 0 6 8192 9 0 0 1

     1 4 0

  2               8 0 1          0 0 1

     5 4 0

  3               8 0 1          0 0 1

     9 4 0

  4               6 0 1          0 0 1

    13 2 0

  5               8 0 1          0 0 1

    15 4 0

  6               8 0 1          0 0 1

    19 4 0

  7               8 0 1          0 0 1

    49 4 0


8 Peak.dbu 6 8192 13 1

  9 Peak.inu 3 0 0 0 8192 9 0 0 1

     1 3 0


10 FilteredPeak.dbu 6 8192 13 1

  11 FilteredPeak.inu 3 0 0 0 8192 9 0 0 1

     1 3 0

     

12 UVPeak.dbu 7 8192 13 1

  13 UVPeak.inu 4 0 0 0 8192 9 0 0 1

     1 4 0


14 Synonym.dbu 13 8192 13 3

  15 Synonym.inu 8 0 1 2 8192 9 0 0 1

     1 4 0

  16             8 0 1          0 0 1

     5 4 0

  17             8 0 1          0 0 1

     9 4 0


18 Struct.dbu 7 8192 13 1

  19 Struct.inu 4 0 0 0 8192 9 0 0 1

    1 4 0


20 MassSpectrum.dbu 154 8192 13 6

  21 MassSpectrum.inu 4 0 0 5 8192 9 0 0 1

     1 4 0

  22                  8 0 1          0 0 1

     5 4 0

  23                  6 0 1          0 0 1

    14 2 0

  24                  8 0 1          0 0 1

    20 4 9

  25                  8 0 1          0 0 1

    64 4 9

  26                  8 0 1          0 0 1

   135 4 0


27 UVSpectrum.dbu 111 8192 13 3

  28 UVSpectrum.inu 4 0 0 2 8192 9 0 0 1

     1 4 0

  29                  8 0 1          0 0 1

     5 4 0

  30                  8 0 1          0 0 1

    93 4 0


*** Do not modify this file ***


[User Library]

Version=3

Revision=0

Info=Library info

CreatedBy=demo

Created=0

UpdatedBy=

Updated=0
